# Supplementary material for: Living fabrication of functional semi-interpenetrating polymeric materials
Source: Nat Commun. 2021 Jun 8;12:3422. doi: 10.1038/s41467-021-23812-7 (PMC8187375; doi:10.1038/s41467-021-23812-7)
Supplement: Supplementary file 7 — Source Data [file 41467_2021_23812_MOESM7_ESM.xlsx]

## Sheet: Figure 3a
	T3+T3-Bla
Time/Hours	0	6	12	18	24	36	48
sample-1	0	0.12	0.156	0.27	0.27	0.33	0.42
sample-2	0	0.126	0.162	0.318	0.42	0.48	0.438
sample-3	0	0.114	0.159	0.288	0.252	0.378	0.306
mean	0	0.12	0.159	0.292	0.314	0.396	0.388
S.D.	0	0.006	0.003	0.0242487	0.0922388	0.0766029	0.0715821
	C3+T3-Bla
Time/Hours	0	6	12	18	24	36	48
sample-1	0	0.096	0.174	0.75	0.87	1.05	1.02
sample-2	0	0.114	0.246	0.972	1.182	1.2	1.152
sample-3	0	0.102	0.162	0.888	1.032	1.05	1.104
mean	0	0.104	0.194	0.87	1.028	1.1	1.092
S.D.	0	0.00916515	0.0454313	0.112089	0.156038	0.0866025	0.0668132
						P value	0.000245817

## Sheet: Figure 3b
	Before adding inhibitor
	Living sIPN			Liquid culture
Inhibitor conc / μg/mL	0.1	0.5	1	0.1	0.5	1
sample-1	0.94	1.02	0.95	0.93	1.03	0.96
sample-2	1.025	0.998	1.033	1.096	0.954	1.007
sample-3	0.98	0.958	0.936	1.01	0.875	0.95
mean	0.981667	0.992	0.973	1.012	0.953	0.972333
S.D.	0.0425245	0.0314325	0.0524309	0.0830181	0.0775048	0.0304357
	After adding inhibitor + recover for 24 hrs
	Living sIPN			Liquid culture
Inhibitor conc / μg/mL	0.1	0.5	1	0.1	0.5	1
sample-1	0.82	0.78	0.67	0	0	0
sample-2	0.962	0.733	0.672	0	0	0
sample-3	0.791	0.655	0.617	0	0	0
mean	0.857667	0.722667	0.653	0	0	0
S.D.	0.0915114	0.0631374	0.0311929	0	0	0
			conc	0.1	0.5	1
			P values	0.00377336	0.00253468	0.000759749

## Sheet: Figure 3c
	With protection
Time/Hours	0	2	4
sample-1	1.013	0.893	0.745
sample-2	1.056	0.992	0.876
sample-3	0.931	0.819	0.81
mean	1	0.901333	0.810333
S.D.	0.0635059	0.0868005	0.0655006
	Without protection
sample-1	1.03	0.119	0.023
sample-2	1	0.124	0.091
sample-3	0.97	0.12	0.042
mean	1	0.121	0.052
S.D.	0.03	0.00264575	0.0350856
			P values
		2 Hours	0.00407101
		4 Hours	0.000350544

## Sheet: Figure 4a-left
	Day 0						Day 4						Day 7						Day 14
	No capsules	Living sIPN	Livng non-IPN	Pure Bla			No capsules	Living sIPN	Livng non-IPN	Pure Bla			No capsules	Living sIPN	Livng non-IPN	Pure Bla			No capsules	Living sIPN	Livng non-IPN	Pure Bla
Mice-1	477.564	227.647	474.133	431.868		Mice-1	82	346.338	349.794	92.9134		Mice-1	259.667	166.667	221.391	330.102		Mice-1	528.804	269.406	359.815	264.545
Mice-2	489.286	217.193	248.148	396.136		Mice-2	28.8535	82.2353	74.6154	18.75		Mice-2	333.228	141.121	399.899	219.949		Mice-2	386.596	199.798	476.289	156.78
Mice-3	534	190.87	449.901	323.884		Mice-3	3.49112	246.832	8.50649	77.549		Mice-3	251.786	93.5616	150.466	403.113		Mice-3	241.735	570.238	179.559	199.387
Mice-4	449.744	282.83	434.394	270.125		Mice-4	5.7931	340.98	232.174	54.5833		Mice-4	136.954	360.769	136.154	221.034		Mice-4	484.545	106.556	203.565	203.707
Mice-5	322.553	165.753	384.578	372.262		Mice-5	15.1701	388.889	23.9623	244.215		Mice-5	209.167	406.636	164.032	121.3		Mice-5	377.658	490.714	91.5436	192.759
Mice-6	556.056	325.309	217.286	395.422		Mice-6	73	361.596	54.0833	279.259		Mice-6	266.296	276.562	154.234	211.905		Mice-6	400.53	293.932	124.577	428.992
Mice-7	339.134	315.714	458.252	325.385		Mice-7	1.34752	160.61	198.537	240.976		Mice-7	241.269	344.954	123.354	299.922		Mice-7	257.234	153.375	330.927	338.09
Mice-8	287.08	332.105	170.677	205.743		Mice-8	10.5263	329.126	245.556	28.6408		Mice-8	315.769	314.444	328.707	177.908		Mice-8	122.387	362.336	298.757	256.289
Mice-9	456.076	201.765	185.203	294.756		Mice-9	2.54777	258.286	31.8905	36.3063		Mice-9	228.898	277.027	251.594	248.55		Mice-9	151.61	100.2	257.327	297.188
Mice-10	439.667	233.913	118.679	187.685		Mice-10	48.5366	313.696	23.3019	201.971		Mice-10	176.395	395.146	173.6	413.109		Mice-10	329.091	294.352	141.697	401.692
mean	435.116	249.31	314.125	320.327		mean	27.1266	282.859	124.242	127.516		mean	241.943	277.689	210.343	264.689		mean	328.019	284.091	246.406	273.943
								P values
							Living sIPN with group 1	8.13672e-06
							Living sIPN with group 3	0.00488967
							Living sIPN with group 4	0.00266377

## Sheet: Figure 4a-right
	Day 0						Day 4						Day 7						Day 14
	No capsules	Living sIPN	Livng non-IPN	Pure Bla			No capsules	Living sIPN	Livng non-IPN	Pure Bla			No capsules	Living sIPN	Livng non-IPN	Pure Bla			No capsules	Living sIPN	Livng non-IPN	Pure Bla
Mice-1	0	0	0	0		Mice-1	0.278897	0.0993662	0.14586	0.32083		Mice-1	0.0480348	0.0282945	0.0885443	0.1158		Mice-1	0.219147	0.0647846	0.120212	0.093169
Mice-2	0	0	0	0		Mice-2	0.272732	0.303242	0.127658	0.301323		Mice-2	0.096922	0.0516935	0.0797095	0.0932326		Mice-2	0.136692	0.0921843	0.206819	0.110009
Mice-3	0	0	0	0		Mice-3	0.311073	0.0903715	0.189132	0.331479		Mice-3	0.165422	0.070249	0.133618	0.0499347		Mice-3	0.0467954	0.175901	0.0446559	0.101417
Mice-4	0	0	0	0		Mice-4	0.398317	0.184362	0.152708	0.220057		Mice-4	0.0575594	0.101816	0.0972623	0.0521948		Mice-4	0.0450737	0.0765778	0.0408885	0.162724
Mice-5	0	0	0	0		Mice-5	0.40648	0.231543	0.31451	0.21479		Mice-5	0.282477	0.207802	0.0782795	0.0337838		Mice-5	0.0819401	0.160567	0.0139631	0.0462533
Mice-6	0	0	0	0		Mice-6	0.34007	0.0480653	0.265097	0.341756		Mice-6	0.0516675	0.0251487	0.0621555	0.019269		Mice-6	0.108392	0.0221527	0.0631007	0.0367271
Mice-7	0	0	0	0		Mice-7	0.324685	0.0495903	0.397066	0.297915		Mice-7	0.133978	0.115416	0.0198234	0.0681813		Mice-7	0.138654	0.153943	0.0223112	0.149699
Mice-8	0	0	0	0		Mice-8	0.380943	0.0381084	0.159442	0.0946012		Mice-8	0.213139	0.0248584	0.154755	0.217847		Mice-8	0.12132	0.0716201	0.162748	0.0739799
Mice-9	0	0	0	0		Mice-9	0.352812	0.018863	0.276024	0.392421		Mice-9	0.257906	0.0177067	0.12155	0.243558		Mice-9	0.0687927	0.0308923	0.146213	0.061599
Mice-10	0	0	0	0		Mice-10	0.36825	0.0342904	0.22268	0.115973		Mice-10	0.183414	0.0968441	0.0267767	0.0725049		Mice-10	0.0209447	0.148289	0.146682	0.158553
mean	0	0	0	0		mean	0.343426	0.10978	0.225018	0.263115		mean	0.149052	0.0739829	0.0862475	0.0966306		mean	0.0987751	0.0996911	0.0967593	0.099413
							P values						P values						P values
						Living sIPN with group 1	1.17708e-05	(Day 4)				Living sIPN with group 1	0.0367849	Day 7				Living sIPN with group 1	0.971882	Day 14
						Living sIPN with group 3	0.0121097					Living sIPN with group 3	0.604045					Living sIPN with group 3	0.917177
						Living sIPN with group 4	0.00255273					Living sIPN with group 4	0.467662					Living sIPN with group 4	0.990446

## Sheet: Figure 4b
taxonomy	sampleId	individual	treatment	Day	value
Others	sample1	A10	No capsules	0	0
Others	sample2	A10	No capsules	14	0
Others	sample3	A2	No capsules	0	0
Others	sample4	A2	No capsules	4	0
Others	sample5	A3	No capsules	0	0
Others	sample6	A3	No capsules	14	0
Others	sample7	A3	No capsules	4	0
Others	sample8	A4	No capsules	14	0
Others	sample9	A4	No capsules	7	0
Others	sample10	A5	No capsules	4	0
Others	sample11	A5	No capsules	7	0
Others	sample12	A6	No capsules	14	0
Others	sample13	A6	No capsules	4	0
Others	sample14	A6	No capsules	7	0
Others	sample15	A7	No capsules	0	0
Others	sample16	A7	No capsules	4	0
Others	sample17	A8	No capsules	0	0
Others	sample18	A8	No capsules	4	0
Others	sample19	A8	No capsules	7	0
Others	sample20	A9	No capsules	14	0
Others	sample39	E1	Living sIPN	0	0
Others	sample40	E1	Living sIPN	14	0
Others	sample41	E2	Living sIPN	0	0
Others	sample42	E2	Living sIPN	14	0
Others	sample43	E2	Living sIPN	7	0
Others	sample44	E3	Living sIPN	14	0
Others	sample45	E4	Living sIPN	4	0
Others	sample46	E5	Living sIPN	14	0
Others	sample47	E5	Living sIPN	4	0
Others	sample48	E5	Living sIPN	7	0
Others	sample49	E6	Living sIPN	14	0.00500901
Others	sample50	E6	Living sIPN	4	0.0960212
Others	sample51	E7	Living sIPN	0	0
Others	sample52	E7	Living sIPN	4	0.0012231
Others	sample53	E8	Living sIPN	0	0
Others	sample54	E8	Living sIPN	4	0
Others	sample55	E9	Living sIPN	14	0
Others	sample56	G10	Living non-IPN	14	0
Others	sample71	G1	Living non-IPN	14	0
Others	sample72	G1	Living non-IPN	7	0
Others	sample73	G2	Living non-IPN	0	0
Others	sample74	G3	Living non-IPN	4	0
Others	sample75	G4	Living non-IPN	0	0
Others	sample76	G4	Living non-IPN	4	0
Others	sample77	G4	Living non-IPN	7	0
Others	sample78	G5	Living non-IPN	14	0
Others	sample79	G5	Living non-IPN	4	0
Others	sample80	G5	Living non-IPN	7	0
Others	sample81	G6	Living non-IPN	14	0
Others	sample82	G6	Living non-IPN	7	0
Others	sample83	G7	Living non-IPN	0	0
Others	sample84	G7	Living non-IPN	14	0
Others	sample85	G8	Living non-IPN	14	0
Others	sample86	G8	Living non-IPN	4	0
Others	sample87	G8	Living non-IPN	7	0
Others	sample88	G9	Living non-IPN	0	0
Others	sample89	G9	Living non-IPN	7	0
Others	sample90	I10	Pure Bla	0	0
Others	sample91	I10	Pure Bla	14	0.00187954
Others	sample92	I10	Pure Bla	7	0
Others	sample103	I1	Pure Bla	0	0
Others	sample104	I1	Pure Bla	4	0
Others	sample105	I1	Pure Bla	7	0
Others	sample106	I2	Pure Bla	7	0
Others	sample107	I3	Pure Bla	0	0
Others	sample108	I3	Pure Bla	14	0
Others	sample109	I3	Pure Bla	4	0
Others	sample110	I3	Pure Bla	7	0
Others	sample111	I4	Pure Bla	14	0
Others	sample112	I4	Pure Bla	7	0
Others	sample113	I6	Pure Bla	0	0.00227292
Others	sample114	I6	Pure Bla	7	0
Others	sample115	I7	Pure Bla	14	0
Others	sample116	I7	Pure Bla	7	0
Others	sample117	I8	Pure Bla	0	0
Others	sample118	I8	Pure Bla	4	0
Others	sample119	I9	Pure Bla	4	0
Others	sample120	I9	Pure Bla	7	0
Others	sample121	A10	No capsules	4	0
Others	sample122	A10	No capsules	7	0
Others	sample123	A1	No capsules	0	0
Others	sample124	A1	No capsules	14	0
Others	sample125	A1	No capsules	4	0
Others	sample126	A1	No capsules	7	0
Others	sample127	A2	No capsules	14	0
Others	sample128	A2	No capsules	7	0
Others	sample129	A3	No capsules	7	0
Others	sample130	A4	No capsules	0	0
Others	sample131	A4	No capsules	4	0
Others	sample132	A5	No capsules	0	0
Others	sample133	A5	No capsules	14	0
Others	sample134	A6	No capsules	0	0.00311942
Others	sample135	A7	No capsules	14	0
Others	sample136	A7	No capsules	7	0
Others	sample137	A8	No capsules	14	0
Others	sample138	A9	No capsules	0	0
Others	sample139	A9	No capsules	4	0
Others	sample140	A9	No capsules	7	0
Others	sample141	E10	Living sIPN	0	0
Others	sample142	E10	Living sIPN	14	0
Others	sample143	E10	Living sIPN	4	0
Others	sample144	E10	Living sIPN	7	0
Others	sample163	E1	Living sIPN	4	0
Others	sample164	E1	Living sIPN	7	0
Others	sample165	E2	Living sIPN	4	0
Others	sample166	E3	Living sIPN	0	0
Others	sample167	E3	Living sIPN	4	0
Others	sample168	E3	Living sIPN	7	0
Others	sample169	E4	Living sIPN	0	0
Others	sample170	E4	Living sIPN	14	0
Others	sample171	E4	Living sIPN	7	0
Others	sample172	E5	Living sIPN	0	0
Others	sample173	E6	Living sIPN	0	0
Others	sample174	E6	Living sIPN	7	0.00276099
Others	sample175	E7	Living sIPN	14	0
Others	sample176	E7	Living sIPN	7	0
Others	sample177	E8	Living sIPN	14	0
Others	sample178	E8	Living sIPN	7	0
Others	sample179	E9	Living sIPN	0	0
Others	sample180	E9	Living sIPN	4	0
Others	sample181	E9	Living sIPN	7	0
Others	sample182	G10	Living non-IPN	0	0
Others	sample183	G10	Living non-IPN	4	0
Others	sample184	G10	Living non-IPN	7	0
Others	sample199	G1	Living non-IPN	0	0
Others	sample200	G1	Living non-IPN	4	0
Others	sample201	G2	Living non-IPN	14	0
Others	sample202	G2	Living non-IPN	4	0
Others	sample203	G2	Living non-IPN	7	0
Others	sample204	G3	Living non-IPN	0	0
Others	sample205	G3	Living non-IPN	14	0
Others	sample206	G3	Living non-IPN	7	0
Others	sample207	G4	Living non-IPN	14	0
Others	sample208	G5	Living non-IPN	0	0
Others	sample209	G6	Living non-IPN	0	0
Others	sample210	G6	Living non-IPN	4	0
Others	sample211	G7	Living non-IPN	4	0
Others	sample212	G7	Living non-IPN	7	0
Others	sample213	G8	Living non-IPN	0	0
Others	sample214	G9	Living non-IPN	14	0
Others	sample215	G9	Living non-IPN	4	0
Others	sample216	I10	Pure Bla	4	0
Others	sample226	I1	Pure Bla	14	0
Others	sample227	I2	Pure Bla	0	0
Others	sample228	I2	Pure Bla	14	0
Others	sample229	I2	Pure Bla	4	0
Others	sample230	I4	Pure Bla	0	0
Others	sample231	I4	Pure Bla	4	0
Others	sample232	I5	Pure Bla	0	0
Others	sample233	I5	Pure Bla	14	0
Others	sample234	I5	Pure Bla	4	0
Others	sample235	I5	Pure Bla	7	0
Others	sample236	I6	Pure Bla	14	0
Others	sample237	I6	Pure Bla	4	0
Others	sample238	I7	Pure Bla	0	0
Others	sample239	I7	Pure Bla	4	0
Others	sample240	I8	Pure Bla	14	0.107157
Others	sample241	I8	Pure Bla	7	0
Others	sample242	I9	Pure Bla	0	0
Others	sample243	I9	Pure Bla	14	0.00695574
Others	sample1	A10	No capsules	0	0
Others	sample2	A10	No capsules	14	0
Others	sample3	A2	No capsules	0	0
Others	sample4	A2	No capsules	4	0
Others	sample5	A3	No capsules	0	0
Others	sample6	A3	No capsules	14	0
Others	sample7	A3	No capsules	4	0
Others	sample8	A4	No capsules	14	0
Others	sample9	A4	No capsules	7	0
Others	sample10	A5	No capsules	4	0
Others	sample11	A5	No capsules	7	0
Others	sample12	A6	No capsules	14	0
Others	sample13	A6	No capsules	4	0
Others	sample14	A6	No capsules	7	0
Others	sample15	A7	No capsules	0	0
Others	sample16	A7	No capsules	4	0.00193552
Others	sample17	A8	No capsules	0	0
Others	sample18	A8	No capsules	4	0
Others	sample19	A8	No capsules	7	0
Others	sample20	A9	No capsules	14	0
Others	sample39	E1	Living sIPN	0	0
Others	sample40	E1	Living sIPN	14	0
Others	sample41	E2	Living sIPN	0	0
Others	sample42	E2	Living sIPN	14	0
Others	sample43	E2	Living sIPN	7	0
Others	sample44	E3	Living sIPN	14	0
Others	sample45	E4	Living sIPN	4	0
Others	sample46	E5	Living sIPN	14	0
Others	sample47	E5	Living sIPN	4	0
Others	sample48	E5	Living sIPN	7	0
Others	sample49	E6	Living sIPN	14	0
Others	sample50	E6	Living sIPN	4	0
Others	sample51	E7	Living sIPN	0	0
Others	sample52	E7	Living sIPN	4	0
Others	sample53	E8	Living sIPN	0	0
Others	sample54	E8	Living sIPN	4	0
Others	sample55	E9	Living sIPN	14	0
Others	sample56	G10	Living non-IPN	14	0
Others	sample71	G1	Living non-IPN	14	0
Others	sample72	G1	Living non-IPN	7	0
Others	sample73	G2	Living non-IPN	0	0
Others	sample74	G3	Living non-IPN	4	0
Others	sample75	G4	Living non-IPN	0	0
Others	sample76	G4	Living non-IPN	4	0
Others	sample77	G4	Living non-IPN	7	0
Others	sample78	G5	Living non-IPN	14	0
Others	sample79	G5	Living non-IPN	4	0
Others	sample80	G5	Living non-IPN	7	0
Others	sample81	G6	Living non-IPN	14	0
Others	sample82	G6	Living non-IPN	7	0
Others	sample83	G7	Living non-IPN	0	0
Others	sample84	G7	Living non-IPN	14	0
Others	sample85	G8	Living non-IPN	14	0
Others	sample86	G8	Living non-IPN	4	0
Others	sample87	G8	Living non-IPN	7	0
Others	sample88	G9	Living non-IPN	0	0
Others	sample89	G9	Living non-IPN	7	0
Others	sample90	I10	Pure Bla	0	0
Others	sample91	I10	Pure Bla	14	0
Others	sample92	I10	Pure Bla	7	0
Others	sample103	I1	Pure Bla	0	0
Others	sample104	I1	Pure Bla	4	0
Others	sample105	I1	Pure Bla	7	0
Others	sample106	I2	Pure Bla	7	0
Others	sample107	I3	Pure Bla	0	0
Others	sample108	I3	Pure Bla	14	0
Others	sample109	I3	Pure Bla	4	0
Others	sample110	I3	Pure Bla	7	0
Others	sample111	I4	Pure Bla	14	0
Others	sample112	I4	Pure Bla	7	0
Others	sample113	I6	Pure Bla	0	0
Others	sample114	I6	Pure Bla	7	0
Others	sample115	I7	Pure Bla	14	0
Others	sample116	I7	Pure Bla	7	0
Others	sample117	I8	Pure Bla	0	0
Others	sample118	I8	Pure Bla	4	0
Others	sample119	I9	Pure Bla	4	0
Others	sample120	I9	Pure Bla	7	0
Others	sample121	A10	No capsules	4	0
Others	sample122	A10	No capsules	7	0
Others	sample123	A1	No capsules	0	0
Others	sample124	A1	No capsules	14	0
Others	sample125	A1	No capsules	4	0
Others	sample126	A1	No capsules	7	0
Others	sample127	A2	No capsules	14	0
Others	sample128	A2	No capsules	7	0
Others	sample129	A3	No capsules	7	0
Others	sample130	A4	No capsules	0	0
Others	sample131	A4	No capsules	4	0
Others	sample132	A5	No capsules	0	0
Others	sample133	A5	No capsules	14	0
Others	sample134	A6	No capsules	0	0
Others	sample135	A7	No capsules	14	0
Others	sample136	A7	No capsules	7	0
Others	sample137	A8	No capsules	14	0
Others	sample138	A9	No capsules	0	0
Others	sample139	A9	No capsules	4	0
Others	sample140	A9	No capsules	7	0
Others	sample141	E10	Living sIPN	0	0
Others	sample142	E10	Living sIPN	14	0
Others	sample143	E10	Living sIPN	4	0
Others	sample144	E10	Living sIPN	7	0
Others	sample163	E1	Living sIPN	4	0
Others	sample164	E1	Living sIPN	7	0
Others	sample165	E2	Living sIPN	4	0
Others	sample166	E3	Living sIPN	0	0
Others	sample167	E3	Living sIPN	4	0
Others	sample168	E3	Living sIPN	7	0
Others	sample169	E4	Living sIPN	0	0
Others	sample170	E4	Living sIPN	14	0
Others	sample171	E4	Living sIPN	7	0
Others	sample172	E5	Living sIPN	0	0
Others	sample173	E6	Living sIPN	0	0
Others	sample174	E6	Living sIPN	7	0
Others	sample175	E7	Living sIPN	14	0
Others	sample176	E7	Living sIPN	7	0
Others	sample177	E8	Living sIPN	14	0
Others	sample178	E8	Living sIPN	7	0
Others	sample179	E9	Living sIPN	0	0
Others	sample180	E9	Living sIPN	4	0
Others	sample181	E9	Living sIPN	7	0
Others	sample182	G10	Living non-IPN	0	0
Others	sample183	G10	Living non-IPN	4	0
Others	sample184	G10	Living non-IPN	7	0
Others	sample199	G1	Living non-IPN	0	0
Others	sample200	G1	Living non-IPN	4	0
Others	sample201	G2	Living non-IPN	14	0
Others	sample202	G2	Living non-IPN	4	0
Others	sample203	G2	Living non-IPN	7	0
Others	sample204	G3	Living non-IPN	0	0
Others	sample205	G3	Living non-IPN	14	0
Others	sample206	G3	Living non-IPN	7	0
Others	sample207	G4	Living non-IPN	14	0
Others	sample208	G5	Living non-IPN	0	0
Others	sample209	G6	Living non-IPN	0	0
Others	sample210	G6	Living non-IPN	4	0
Others	sample211	G7	Living non-IPN	4	0
Others	sample212	G7	Living non-IPN	7	0
Others	sample213	G8	Living non-IPN	0	0
Others	sample214	G9	Living non-IPN	14	0
Others	sample215	G9	Living non-IPN	4	0
Others	sample216	I10	Pure Bla	4	0
Others	sample226	I1	Pure Bla	14	0
Others	sample227	I2	Pure Bla	0	0
Others	sample228	I2	Pure Bla	14	0
Others	sample229	I2	Pure Bla	4	0
Others	sample230	I4	Pure Bla	0	0
Others	sample231	I4	Pure Bla	4	0
Others	sample232	I5	Pure Bla	0	0
Others	sample233	I5	Pure Bla	14	0
Others	sample234	I5	Pure Bla	4	0
Others	sample235	I5	Pure Bla	7	0
Others	sample236	I6	Pure Bla	14	0
Others	sample237	I6	Pure Bla	4	0
Others	sample238	I7	Pure Bla	0	0
Others	sample239	I7	Pure Bla	4	0
Others	sample240	I8	Pure Bla	14	0
Others	sample241	I8	Pure Bla	7	0
Others	sample242	I9	Pure Bla	0	0
Others	sample243	I9	Pure Bla	14	0
Others	sample1	A10	No capsules	0	0.00666226
Others	sample2	A10	No capsules	14	0.00958025
Others	sample3	A2	No capsules	0	0.00388759
Others	sample4	A2	No capsules	4	0
Others	sample5	A3	No capsules	0	0.00973451
Others	sample6	A3	No capsules	14	0
Others	sample7	A3	No capsules	4	0
Others	sample8	A4	No capsules	14	0
Others	sample9	A4	No capsules	7	0
Others	sample10	A5	No capsules	4	0
Others	sample11	A5	No capsules	7	0
Others	sample12	A6	No capsules	14	0.0190762
Others	sample13	A6	No capsules	4	0
Others	sample14	A6	No capsules	7	0
Others	sample15	A7	No capsules	0	0.0162257
Others	sample16	A7	No capsules	4	0.00154237
Others	sample17	A8	No capsules	0	0.00616428
Others	sample18	A8	No capsules	4	0.00811766
Others	sample19	A8	No capsules	7	0
Others	sample20	A9	No capsules	14	0
Others	sample39	E1	Living sIPN	0	0.00131571
Others	sample40	E1	Living sIPN	14	0
Others	sample41	E2	Living sIPN	0	0
Others	sample42	E2	Living sIPN	14	0
Others	sample43	E2	Living sIPN	7	0
Others	sample44	E3	Living sIPN	14	0.00302763
Others	sample45	E4	Living sIPN	4	0.0125825
Others	sample46	E5	Living sIPN	14	0.00546593
Others	sample47	E5	Living sIPN	4	0.00826905
Others	sample48	E5	Living sIPN	7	0.00877946
Others	sample49	E6	Living sIPN	14	0.0033597
Others	sample50	E6	Living sIPN	4	0
Others	sample51	E7	Living sIPN	0	0.00123766
Others	sample52	E7	Living sIPN	4	0.00329072
Others	sample53	E8	Living sIPN	0	0.00372509
Others	sample54	E8	Living sIPN	4	0.0210973
Others	sample55	E9	Living sIPN	14	0
Others	sample56	G10	Living non-IPN	14	0
Others	sample71	G1	Living non-IPN	14	0
Others	sample72	G1	Living non-IPN	7	0
Others	sample73	G2	Living non-IPN	0	0
Others	sample74	G3	Living non-IPN	4	0.00929762
Others	sample75	G4	Living non-IPN	0	0.00178417
Others	sample76	G4	Living non-IPN	4	0
Others	sample77	G4	Living non-IPN	7	0
Others	sample78	G5	Living non-IPN	14	0
Others	sample79	G5	Living non-IPN	4	0
Others	sample80	G5	Living non-IPN	7	0
Others	sample81	G6	Living non-IPN	14	0
Others	sample82	G6	Living non-IPN	7	0
Others	sample83	G7	Living non-IPN	0	0.00244944
Others	sample84	G7	Living non-IPN	14	0
Others	sample85	G8	Living non-IPN	14	0.00540989
Others	sample86	G8	Living non-IPN	4	0.0262777
Others	sample87	G8	Living non-IPN	7	0.0128512
Others	sample88	G9	Living non-IPN	0	0
Others	sample89	G9	Living non-IPN	7	0
Others	sample90	I10	Pure Bla	0	0
Others	sample91	I10	Pure Bla	14	0.0163086
Others	sample92	I10	Pure Bla	7	0.0191169
Others	sample103	I1	Pure Bla	0	0.00356111
Others	sample104	I1	Pure Bla	4	0
Others	sample105	I1	Pure Bla	7	0
Others	sample106	I2	Pure Bla	7	0
Others	sample107	I3	Pure Bla	0	0.00338574
Others	sample108	I3	Pure Bla	14	0.00431691
Others	sample109	I3	Pure Bla	4	0
Others	sample110	I3	Pure Bla	7	0
Others	sample111	I4	Pure Bla	14	0
Others	sample112	I4	Pure Bla	7	0
Others	sample113	I6	Pure Bla	0	0.00163996
Others	sample114	I6	Pure Bla	7	0
Others	sample115	I7	Pure Bla	14	0.0204529
Others	sample116	I7	Pure Bla	7	0
Others	sample117	I8	Pure Bla	0	0
Others	sample118	I8	Pure Bla	4	0
Others	sample119	I9	Pure Bla	4	0
Others	sample120	I9	Pure Bla	7	0
Others	sample121	A10	No capsules	4	0
Others	sample122	A10	No capsules	7	0
Others	sample123	A1	No capsules	0	0.00581174
Others	sample124	A1	No capsules	14	0
Others	sample125	A1	No capsules	4	0
Others	sample126	A1	No capsules	7	0
Others	sample127	A2	No capsules	14	0
Others	sample128	A2	No capsules	7	0
Others	sample129	A3	No capsules	7	0
Others	sample130	A4	No capsules	0	0.00874636
Others	sample131	A4	No capsules	4	0
Others	sample132	A5	No capsules	0	0.0134102
Others	sample133	A5	No capsules	14	0
Others	sample134	A6	No capsules	0	0.0185045
Others	sample135	A7	No capsules	14	0.00981542
Others	sample136	A7	No capsules	7	0
Others	sample137	A8	No capsules	14	0.00122598
Others	sample138	A9	No capsules	0	0.00483895
Others	sample139	A9	No capsules	4	0.00201892
Others	sample140	A9	No capsules	7	0
Others	sample141	E10	Living sIPN	0	0.00151308
Others	sample142	E10	Living sIPN	14	0.00270676
Others	sample143	E10	Living sIPN	4	0.0117952
Others	sample144	E10	Living sIPN	7	0.0111961
Others	sample163	E1	Living sIPN	4	0.00402834
Others	sample164	E1	Living sIPN	7	0.00241771
Others	sample165	E2	Living sIPN	4	0
Others	sample166	E3	Living sIPN	0	0
Others	sample167	E3	Living sIPN	4	0.00119723
Others	sample168	E3	Living sIPN	7	0
Others	sample169	E4	Living sIPN	0	0.00288319
Others	sample170	E4	Living sIPN	14	0.00153895
Others	sample171	E4	Living sIPN	7	0.0134963
Others	sample172	E5	Living sIPN	0	0.00239331
Others	sample173	E6	Living sIPN	0	0
Others	sample174	E6	Living sIPN	7	0.00206347
Others	sample175	E7	Living sIPN	14	0.00127274
Others	sample176	E7	Living sIPN	7	0.0145768
Others	sample177	E8	Living sIPN	14	0.0124524
Others	sample178	E8	Living sIPN	7	0.0223172
Others	sample179	E9	Living sIPN	0	0.0014416
Others	sample180	E9	Living sIPN	4	0
Others	sample181	E9	Living sIPN	7	0.00124519
Others	sample182	G10	Living non-IPN	0	0
Others	sample183	G10	Living non-IPN	4	0
Others	sample184	G10	Living non-IPN	7	0
Others	sample199	G1	Living non-IPN	0	0.00262274
Others	sample200	G1	Living non-IPN	4	0
Others	sample201	G2	Living non-IPN	14	0
Others	sample202	G2	Living non-IPN	4	0
Others	sample203	G2	Living non-IPN	7	0
Others	sample204	G3	Living non-IPN	0	0.00523986
Others	sample205	G3	Living non-IPN	14	0
Others	sample206	G3	Living non-IPN	7	0
Others	sample207	G4	Living non-IPN	14	0
Others	sample208	G5	Living non-IPN	0	0.00270408
Others	sample209	G6	Living non-IPN	0	0.00188208
Others	sample210	G6	Living non-IPN	4	0
Others	sample211	G7	Living non-IPN	4	0
Others	sample212	G7	Living non-IPN	7	0
Others	sample213	G8	Living non-IPN	0	0
Others	sample214	G9	Living non-IPN	14	0.0129282
Others	sample215	G9	Living non-IPN	4	0
Others	sample216	I10	Pure Bla	4	0
Others	sample226	I1	Pure Bla	14	0
Others	sample227	I2	Pure Bla	0	0.00142798
Others	sample228	I2	Pure Bla	14	0
Others	sample229	I2	Pure Bla	4	0
Others	sample230	I4	Pure Bla	0	0
Others	sample231	I4	Pure Bla	4	0
Others	sample232	I5	Pure Bla	0	0.00591153
Others	sample233	I5	Pure Bla	14	0
Others	sample234	I5	Pure Bla	4	0
Others	sample235	I5	Pure Bla	7	0.00186133
Others	sample236	I6	Pure Bla	14	0.00826113
Others	sample237	I6	Pure Bla	4	0
Others	sample238	I7	Pure Bla	0	0
Others	sample239	I7	Pure Bla	4	0
Others	sample240	I8	Pure Bla	14	0
Others	sample241	I8	Pure Bla	7	0
Others	sample242	I9	Pure Bla	0	0.00227032
Others	sample243	I9	Pure Bla	14	0.0213721
Others	sample77	G4	Living non-IPN	7	0
Others	sample78	G5	Living non-IPN	14	0
Others	sample79	G5	Living non-IPN	4	0
Others	sample80	G5	Living non-IPN	7	0
Others	sample81	G6	Living non-IPN	14	0
Others	sample82	G6	Living non-IPN	7	0
Others	sample83	G7	Living non-IPN	0	0
Others	sample84	G7	Living non-IPN	14	0
Others	sample85	G8	Living non-IPN	14	0
Others	sample86	G8	Living non-IPN	4	0
Others	sample87	G8	Living non-IPN	7	0.00283311
Others	sample88	G9	Living non-IPN	0	0
Others	sample89	G9	Living non-IPN	7	0
Others	sample90	I10	Pure Bla	0	0.00121827
Others	sample91	I10	Pure Bla	14	0
Others	sample92	I10	Pure Bla	7	0
Others	sample103	I1	Pure Bla	0	0
Others	sample104	I1	Pure Bla	4	0
Others	sample105	I1	Pure Bla	7	0
Others	sample106	I2	Pure Bla	7	0
Others	sample107	I3	Pure Bla	0	0
Others	sample108	I3	Pure Bla	14	0
Others	sample109	I3	Pure Bla	4	0
Others	sample110	I3	Pure Bla	7	0
Others	sample111	I4	Pure Bla	14	0
Others	sample112	I4	Pure Bla	7	0
Others	sample113	I6	Pure Bla	0	0
Others	sample114	I6	Pure Bla	7	0
Others	sample115	I7	Pure Bla	14	0
Others	sample116	I7	Pure Bla	7	0
Others	sample117	I8	Pure Bla	0	0
Others	sample118	I8	Pure Bla	4	0
Others	sample119	I9	Pure Bla	4	0
Others	sample120	I9	Pure Bla	7	0
Others	sample121	A10	No capsules	4	0
Others	sample122	A10	No capsules	7	0
Others	sample123	A1	No capsules	0	0
Others	sample124	A1	No capsules	14	0
Others	sample125	A1	No capsules	4	0
Others	sample126	A1	No capsules	7	0
Others	sample127	A2	No capsules	14	0
Others	sample128	A2	No capsules	7	0
Others	sample129	A3	No capsules	7	0
Others	sample130	A4	No capsules	0	0
Others	sample131	A4	No capsules	4	0
Others	sample132	A5	No capsules	0	0.00311464
Others	sample133	A5	No capsules	14	0
Others	sample134	A6	No capsules	0	0
Others	sample135	A7	No capsules	14	0
Others	sample136	A7	No capsules	7	0
Others	sample137	A8	No capsules	14	0
Others	sample138	A9	No capsules	0	0
Others	sample139	A9	No capsules	4	0
Others	sample140	A9	No capsules	7	0
Others	sample141	E10	Living sIPN	0	0
Others	sample142	E10	Living sIPN	14	0
Others	sample143	E10	Living sIPN	4	0
Others	sample144	E10	Living sIPN	7	0
Others	sample163	E1	Living sIPN	4	0
Others	sample164	E1	Living sIPN	7	0
Others	sample165	E2	Living sIPN	4	0
Others	sample166	E3	Living sIPN	0	0
Others	sample167	E3	Living sIPN	4	0
Others	sample168	E3	Living sIPN	7	0
Others	sample169	E4	Living sIPN	0	0
Others	sample170	E4	Living sIPN	14	0
Others	sample171	E4	Living sIPN	7	0.00296621
Others	sample172	E5	Living sIPN	0	0.00288351
Others	sample173	E6	Living sIPN	0	0.00113825
Others	sample174	E6	Living sIPN	7	0
Others	sample175	E7	Living sIPN	14	0
Others	sample176	E7	Living sIPN	7	0
Others	sample177	E8	Living sIPN	14	0
Others	sample178	E8	Living sIPN	7	0
Others	sample179	E9	Living sIPN	0	0.00111798
Others	sample180	E9	Living sIPN	4	0.00182476
Others	sample181	E9	Living sIPN	7	0.00112936
Others	sample182	G10	Living non-IPN	0	0
Others	sample183	G10	Living non-IPN	4	0
Others	sample184	G10	Living non-IPN	7	0
Others	sample199	G1	Living non-IPN	0	0
Others	sample200	G1	Living non-IPN	4	0
Others	sample201	G2	Living non-IPN	14	0
Others	sample202	G2	Living non-IPN	4	0
Others	sample203	G2	Living non-IPN	7	0
Others	sample204	G3	Living non-IPN	0	0
Others	sample205	G3	Living non-IPN	14	0
Others	sample206	G3	Living non-IPN	7	0
Others	sample207	G4	Living non-IPN	14	0
Others	sample208	G5	Living non-IPN	0	0
Others	sample209	G6	Living non-IPN	0	0.002382
Others	sample210	G6	Living non-IPN	4	0
Others	sample211	G7	Living non-IPN	4	0
Others	sample212	G7	Living non-IPN	7	0
Others	sample213	G8	Living non-IPN	0	0
Others	sample214	G9	Living non-IPN	14	0
Others	sample215	G9	Living non-IPN	4	0
Others	sample216	I10	Pure Bla	4	0
Others	sample226	I1	Pure Bla	14	0
Others	sample227	I2	Pure Bla	0	0
Others	sample228	I2	Pure Bla	14	0
Others	sample229	I2	Pure Bla	4	0
Others	sample230	I4	Pure Bla	0	0
Others	sample231	I4	Pure Bla	4	0
Others	sample232	I5	Pure Bla	0	0
Others	sample233	I5	Pure Bla	14	0
Others	sample234	I5	Pure Bla	4	0
Others	sample235	I5	Pure Bla	7	0
Others	sample236	I6	Pure Bla	14	0
Others	sample237	I6	Pure Bla	4	0
Others	sample238	I7	Pure Bla	0	0
Others	sample239	I7	Pure Bla	4	0
Others	sample240	I8	Pure Bla	14	0
Others	sample241	I8	Pure Bla	7	0
Others	sample242	I9	Pure Bla	0	0
Others	sample243	I9	Pure Bla	14	0
Others	sample1	A10	No capsules	0	0
Others	sample2	A10	No capsules	14	0
Others	sample3	A2	No capsules	0	0
Others	sample4	A2	No capsules	4	0
Others	sample5	A3	No capsules	0	0
Others	sample6	A3	No capsules	14	0
Others	sample7	A3	No capsules	4	0
Others	sample8	A4	No capsules	14	0
Others	sample9	A4	No capsules	7	0
Others	sample10	A5	No capsules	4	0
Others	sample11	A5	No capsules	7	0
Others	sample12	A6	No capsules	14	0
Others	sample13	A6	No capsules	4	0
Others	sample14	A6	No capsules	7	0
Others	sample15	A7	No capsules	0	0
Others	sample16	A7	No capsules	4	0.121666
Others	sample17	A8	No capsules	0	0
Others	sample18	A8	No capsules	4	0.00518212
Others	sample19	A8	No capsules	7	0
Others	sample20	A9	No capsules	14	0
Others	sample39	E1	Living sIPN	0	0
Others	sample40	E1	Living sIPN	14	0
Others	sample41	E2	Living sIPN	0	0
Others	sample42	E2	Living sIPN	14	0
Others	sample43	E2	Living sIPN	7	0
Others	sample44	E3	Living sIPN	14	0
Others	sample45	E4	Living sIPN	4	0
Others	sample46	E5	Living sIPN	14	0
Others	sample47	E5	Living sIPN	4	0
Others	sample48	E5	Living sIPN	7	0
Others	sample49	E6	Living sIPN	14	0
Others	sample50	E6	Living sIPN	4	0
Others	sample51	E7	Living sIPN	0	0
Others	sample52	E7	Living sIPN	4	0
Others	sample53	E8	Living sIPN	0	0
Others	sample54	E8	Living sIPN	4	0
Others	sample55	E9	Living sIPN	14	0
Others	sample56	G10	Living non-IPN	14	0
Others	sample71	G1	Living non-IPN	14	0
Others	sample72	G1	Living non-IPN	7	0
Others	sample73	G2	Living non-IPN	0	0
Others	sample74	G3	Living non-IPN	4	0.0222004
Others	sample75	G4	Living non-IPN	0	0
Others	sample76	G4	Living non-IPN	4	0
Others	sample77	G4	Living non-IPN	7	0
Others	sample78	G5	Living non-IPN	14	0
Others	sample79	G5	Living non-IPN	4	0
Others	sample80	G5	Living non-IPN	7	0
Others	sample81	G6	Living non-IPN	14	0
Others	sample82	G6	Living non-IPN	7	0
Others	sample83	G7	Living non-IPN	0	0
Others	sample84	G7	Living non-IPN	14	0
Others	sample85	G8	Living non-IPN	14	0
Others	sample86	G8	Living non-IPN	4	0.00181617
Others	sample87	G8	Living non-IPN	7	0
Others	sample88	G9	Living non-IPN	0	0.00195823
Others	sample89	G9	Living non-IPN	7	0.00162727
Others	sample90	I10	Pure Bla	0	0.00252357
Others	sample91	I10	Pure Bla	14	0
Others	sample92	I10	Pure Bla	7	0
Others	sample103	I1	Pure Bla	0	0
Others	sample104	I1	Pure Bla	4	0
Others	sample105	I1	Pure Bla	7	0
Others	sample106	I2	Pure Bla	7	0
Others	sample107	I3	Pure Bla	0	0
Others	sample108	I3	Pure Bla	14	0
Others	sample109	I3	Pure Bla	4	0
Others	sample110	I3	Pure Bla	7	0
Others	sample111	I4	Pure Bla	14	0
Others	sample112	I4	Pure Bla	7	0
Others	sample113	I6	Pure Bla	0	0
Others	sample114	I6	Pure Bla	7	0
Others	sample115	I7	Pure Bla	14	0
Others	sample116	I7	Pure Bla	7	0
Others	sample117	I8	Pure Bla	0	0
Others	sample118	I8	Pure Bla	4	0
Others	sample119	I9	Pure Bla	4	0
Others	sample120	I9	Pure Bla	7	0
Others	sample121	A10	No capsules	4	0
Others	sample122	A10	No capsules	7	0
Others	sample123	A1	No capsules	0	0
Others	sample124	A1	No capsules	14	0
Others	sample125	A1	No capsules	4	0
Others	sample126	A1	No capsules	7	0
Others	sample127	A2	No capsules	14	0
Others	sample128	A2	No capsules	7	0
Others	sample129	A3	No capsules	7	0
Others	sample130	A4	No capsules	0	0
Others	sample131	A4	No capsules	4	0
Others	sample132	A5	No capsules	0	0
Others	sample133	A5	No capsules	14	0
Others	sample134	A6	No capsules	0	0
Others	sample135	A7	No capsules	14	0.00120189
Others	sample136	A7	No capsules	7	0
Others	sample137	A8	No capsules	14	0
Others	sample138	A9	No capsules	0	0
Others	sample139	A9	No capsules	4	0.00305722
Others	sample140	A9	No capsules	7	0
Others	sample141	E10	Living sIPN	0	0
Others	sample142	E10	Living sIPN	14	0
Others	sample143	E10	Living sIPN	4	0
Others	sample144	E10	Living sIPN	7	0
Others	sample163	E1	Living sIPN	4	0
Others	sample164	E1	Living sIPN	7	0
Others	sample165	E2	Living sIPN	4	0
Others	sample166	E3	Living sIPN	0	0
Others	sample167	E3	Living sIPN	4	0
Others	sample168	E3	Living sIPN	7	0
Others	sample169	E4	Living sIPN	0	0
Others	sample170	E4	Living sIPN	14	0
Others	sample171	E4	Living sIPN	7	0
Others	sample172	E5	Living sIPN	0	0
Others	sample173	E6	Living sIPN	0	0
Others	sample174	E6	Living sIPN	7	0
Others	sample175	E7	Living sIPN	14	0
Others	sample176	E7	Living sIPN	7	0
Others	sample177	E8	Living sIPN	14	0
Others	sample178	E8	Living sIPN	7	0
Others	sample179	E9	Living sIPN	0	0
Others	sample180	E9	Living sIPN	4	0
Others	sample181	E9	Living sIPN	7	0
Others	sample182	G10	Living non-IPN	0	0
Others	sample183	G10	Living non-IPN	4	0
Others	sample184	G10	Living non-IPN	7	0
Others	sample199	G1	Living non-IPN	0	0
Others	sample200	G1	Living non-IPN	4	0
Others	sample201	G2	Living non-IPN	14	0
Others	sample202	G2	Living non-IPN	4	0
Others	sample203	G2	Living non-IPN	7	0
Others	sample204	G3	Living non-IPN	0	0
Others	sample205	G3	Living non-IPN	14	0
Others	sample206	G3	Living non-IPN	7	0
Others	sample207	G4	Living non-IPN	14	0
Others	sample208	G5	Living non-IPN	0	0
Others	sample209	G6	Living non-IPN	0	0
Others	sample210	G6	Living non-IPN	4	0
Others	sample211	G7	Living non-IPN	4	0
Others	sample212	G7	Living non-IPN	7	0
Others	sample213	G8	Living non-IPN	0	0.0011474
Others	sample214	G9	Living non-IPN	14	0
Others	sample215	G9	Living non-IPN	4	0
Others	sample216	I10	Pure Bla	4	0
Others	sample226	I1	Pure Bla	14	0
Others	sample227	I2	Pure Bla	0	0
Others	sample228	I2	Pure Bla	14	0
Others	sample229	I2	Pure Bla	4	0
Others	sample230	I4	Pure Bla	0	0
Others	sample231	I4	Pure Bla	4	0
Others	sample232	I5	Pure Bla	0	0.00121114
Others	sample233	I5	Pure Bla	14	0
Others	sample234	I5	Pure Bla	4	0
Others	sample235	I5	Pure Bla	7	0
Others	sample236	I6	Pure Bla	14	0
Others	sample237	I6	Pure Bla	4	0
Others	sample238	I7	Pure Bla	0	0.00323224
Others	sample239	I7	Pure Bla	4	0
Others	sample240	I8	Pure Bla	14	0
Others	sample241	I8	Pure Bla	7	0
Others	sample242	I9	Pure Bla	0	0
Others	sample243	I9	Pure Bla	14	0
Others	sample55	E9	Living sIPN	14	0.0073095
Others	sample56	G10	Living non-IPN	14	0
Others	sample71	G1	Living non-IPN	14	0
Others	sample72	G1	Living non-IPN	7	0
Others	sample1	A10	No capsules	0	0.00267091
Others	sample2	A10	No capsules	14	0
Others	sample3	A2	No capsules	0	0.0011277
Others	sample4	A2	No capsules	4	0
Others	sample5	A3	No capsules	0	0
Others	sample6	A3	No capsules	14	0
Others	sample7	A3	No capsules	4	0
Others	sample8	A4	No capsules	14	0
Others	sample9	A4	No capsules	7	0
Others	sample10	A5	No capsules	4	0
Others	sample11	A5	No capsules	7	0
Others	sample12	A6	No capsules	14	0
Others	sample13	A6	No capsules	4	0
Others	sample14	A6	No capsules	7	0
Others	sample15	A7	No capsules	0	0
Others	sample16	A7	No capsules	4	0
Others	sample17	A8	No capsules	0	0
Others	sample18	A8	No capsules	4	0
Others	sample19	A8	No capsules	7	0
Others	sample20	A9	No capsules	14	0
Others	sample39	E1	Living sIPN	0	0
Others	sample40	E1	Living sIPN	14	0
Others	sample41	E2	Living sIPN	0	0.00253026
Others	sample42	E2	Living sIPN	14	0
Others	sample43	E2	Living sIPN	7	0
Others	sample44	E3	Living sIPN	14	0
Others	sample45	E4	Living sIPN	4	0
Others	sample46	E5	Living sIPN	14	0
Others	sample47	E5	Living sIPN	4	0
Others	sample48	E5	Living sIPN	7	0
Others	sample49	E6	Living sIPN	14	0
Others	sample50	E6	Living sIPN	4	0
Others	sample51	E7	Living sIPN	0	0.00232798
Others	sample52	E7	Living sIPN	4	0
Others	sample53	E8	Living sIPN	0	0
Others	sample54	E8	Living sIPN	4	0
Others	sample73	G2	Living non-IPN	0	0
Others	sample74	G3	Living non-IPN	4	0
Others	sample75	G4	Living non-IPN	0	0.00148681
Others	sample76	G4	Living non-IPN	4	0
P_Bacteroidetes	sample1	A10	No capsules	0	0.255237
P_Bacteroidetes	sample2	A10	No capsules	14	0.200898
P_Bacteroidetes	sample3	A2	No capsules	0	0.342226
P_Bacteroidetes	sample4	A2	No capsules	4	0
P_Bacteroidetes	sample5	A3	No capsules	0	0.269381
P_Bacteroidetes	sample6	A3	No capsules	14	0.18444
P_Bacteroidetes	sample7	A3	No capsules	4	0
P_Bacteroidetes	sample8	A4	No capsules	14	0.159498
P_Bacteroidetes	sample9	A4	No capsules	7	0.293187
P_Bacteroidetes	sample10	A5	No capsules	4	0
P_Bacteroidetes	sample11	A5	No capsules	7	0.118232
P_Bacteroidetes	sample12	A6	No capsules	14	0.227127
P_Bacteroidetes	sample13	A6	No capsules	4	0.00164071
P_Bacteroidetes	sample14	A6	No capsules	7	0.585802
P_Bacteroidetes	sample15	A7	No capsules	0	0.253797
P_Bacteroidetes	sample16	A7	No capsules	4	0.00483881
P_Bacteroidetes	sample17	A8	No capsules	0	0.359446
P_Bacteroidetes	sample18	A8	No capsules	4	0.0297448
P_Bacteroidetes	sample19	A8	No capsules	7	0.419646
P_Bacteroidetes	sample20	A9	No capsules	14	0.450685
P_Bacteroidetes	sample39	E1	Living sIPN	0	0.371804
P_Bacteroidetes	sample40	E1	Living sIPN	14	0.317726
P_Bacteroidetes	sample41	E2	Living sIPN	0	0.367348
P_Bacteroidetes	sample42	E2	Living sIPN	14	0.350907
P_Bacteroidetes	sample43	E2	Living sIPN	7	0.405281
P_Bacteroidetes	sample44	E3	Living sIPN	14	0.259583
P_Bacteroidetes	sample45	E4	Living sIPN	4	0.382554
P_Bacteroidetes	sample46	E5	Living sIPN	14	0.23812
P_Bacteroidetes	sample47	E5	Living sIPN	4	0.357702
P_Bacteroidetes	sample48	E5	Living sIPN	7	0.170184
P_Bacteroidetes	sample49	E6	Living sIPN	14	0.27858
P_Bacteroidetes	sample50	E6	Living sIPN	4	0.453532
P_Bacteroidetes	sample51	E7	Living sIPN	0	0.369265
P_Bacteroidetes	sample52	E7	Living sIPN	4	0.482018
P_Bacteroidetes	sample53	E8	Living sIPN	0	0.364886
P_Bacteroidetes	sample54	E8	Living sIPN	4	0.468533
P_Bacteroidetes	sample55	E9	Living sIPN	14	0.46757
P_Bacteroidetes	sample56	G10	Living non-IPN	14	0.440155
P_Bacteroidetes	sample71	G1	Living non-IPN	14	0.306554
P_Bacteroidetes	sample72	G1	Living non-IPN	7	0.718619
P_Bacteroidetes	sample73	G2	Living non-IPN	0	0.288427
P_Bacteroidetes	sample74	G3	Living non-IPN	4	0.185921
P_Bacteroidetes	sample75	G4	Living non-IPN	0	0.477118
P_Bacteroidetes	sample76	G4	Living non-IPN	4	0.433858
P_Bacteroidetes	sample77	G4	Living non-IPN	7	0.356929
P_Bacteroidetes	sample78	G5	Living non-IPN	14	0.169636
P_Bacteroidetes	sample79	G5	Living non-IPN	4	0
P_Bacteroidetes	sample80	G5	Living non-IPN	7	0.474393
P_Bacteroidetes	sample81	G6	Living non-IPN	14	0.223963
P_Bacteroidetes	sample82	G6	Living non-IPN	7	0.402056
P_Bacteroidetes	sample83	G7	Living non-IPN	0	0.327299
P_Bacteroidetes	sample84	G7	Living non-IPN	14	0.304695
P_Bacteroidetes	sample85	G8	Living non-IPN	14	0.215308
P_Bacteroidetes	sample86	G8	Living non-IPN	4	0.667584
P_Bacteroidetes	sample87	G8	Living non-IPN	7	0.292248
P_Bacteroidetes	sample88	G9	Living non-IPN	0	0.376335
P_Bacteroidetes	sample89	G9	Living non-IPN	7	0.617233
P_Bacteroidetes	sample90	I10	Pure Bla	0	0.345961
P_Bacteroidetes	sample91	I10	Pure Bla	14	0.192407
P_Bacteroidetes	sample92	I10	Pure Bla	7	0.711227
P_Bacteroidetes	sample103	I1	Pure Bla	0	0.261245
P_Bacteroidetes	sample104	I1	Pure Bla	4	0
P_Bacteroidetes	sample105	I1	Pure Bla	7	0.554015
P_Bacteroidetes	sample106	I2	Pure Bla	7	0.457675
P_Bacteroidetes	sample107	I3	Pure Bla	0	0.31508
P_Bacteroidetes	sample108	I3	Pure Bla	14	0.315078
P_Bacteroidetes	sample109	I3	Pure Bla	4	0.00625442
P_Bacteroidetes	sample110	I3	Pure Bla	7	0.62332
P_Bacteroidetes	sample111	I4	Pure Bla	14	0.184046
P_Bacteroidetes	sample112	I4	Pure Bla	7	0.585091
P_Bacteroidetes	sample113	I6	Pure Bla	0	0.394108
P_Bacteroidetes	sample114	I6	Pure Bla	7	0.713906
P_Bacteroidetes	sample115	I7	Pure Bla	14	0.220225
P_Bacteroidetes	sample116	I7	Pure Bla	7	0.74958
P_Bacteroidetes	sample117	I8	Pure Bla	0	0.504911
P_Bacteroidetes	sample118	I8	Pure Bla	4	0.895747
P_Bacteroidetes	sample119	I9	Pure Bla	4	0.00122037
P_Bacteroidetes	sample120	I9	Pure Bla	7	0.498206
P_Bacteroidetes	sample121	A10	No capsules	4	0
P_Bacteroidetes	sample122	A10	No capsules	7	0.347245
P_Bacteroidetes	sample123	A1	No capsules	0	0.254748
P_Bacteroidetes	sample124	A1	No capsules	14	0.191324
P_Bacteroidetes	sample125	A1	No capsules	4	0
P_Bacteroidetes	sample126	A1	No capsules	7	0.480467
P_Bacteroidetes	sample127	A2	No capsules	14	0.273091
P_Bacteroidetes	sample128	A2	No capsules	7	0.51563
P_Bacteroidetes	sample129	A3	No capsules	7	0.288477
P_Bacteroidetes	sample130	A4	No capsules	0	0.31749
P_Bacteroidetes	sample131	A4	No capsules	4	0
P_Bacteroidetes	sample132	A5	No capsules	0	0.381226
P_Bacteroidetes	sample133	A5	No capsules	14	0.125456
P_Bacteroidetes	sample134	A6	No capsules	0	0.378206
P_Bacteroidetes	sample135	A7	No capsules	14	0.2093
P_Bacteroidetes	sample136	A7	No capsules	7	0.433193
P_Bacteroidetes	sample137	A8	No capsules	14	0.313338
P_Bacteroidetes	sample138	A9	No capsules	0	0.293276
P_Bacteroidetes	sample139	A9	No capsules	4	0.0704026
P_Bacteroidetes	sample140	A9	No capsules	7	0.268977
P_Bacteroidetes	sample141	E10	Living sIPN	0	0.595473
P_Bacteroidetes	sample142	E10	Living sIPN	14	0.198476
P_Bacteroidetes	sample143	E10	Living sIPN	4	0.466253
P_Bacteroidetes	sample144	E10	Living sIPN	7	0.219233
P_Bacteroidetes	sample163	E1	Living sIPN	4	0.585881
P_Bacteroidetes	sample164	E1	Living sIPN	7	0.367201
P_Bacteroidetes	sample165	E2	Living sIPN	4	0.0467517
P_Bacteroidetes	sample166	E3	Living sIPN	0	0.369847
P_Bacteroidetes	sample167	E3	Living sIPN	4	0.573729
P_Bacteroidetes	sample168	E3	Living sIPN	7	0.235551
P_Bacteroidetes	sample169	E4	Living sIPN	0	0.222064
P_Bacteroidetes	sample170	E4	Living sIPN	14	0.178896
P_Bacteroidetes	sample171	E4	Living sIPN	7	0.215051
P_Bacteroidetes	sample172	E5	Living sIPN	0	0.269723
P_Bacteroidetes	sample173	E6	Living sIPN	0	0.34025
P_Bacteroidetes	sample174	E6	Living sIPN	7	0.296675
P_Bacteroidetes	sample175	E7	Living sIPN	14	0.256921
P_Bacteroidetes	sample176	E7	Living sIPN	7	0.43549
P_Bacteroidetes	sample177	E8	Living sIPN	14	0.166369
P_Bacteroidetes	sample178	E8	Living sIPN	7	0.332337
P_Bacteroidetes	sample179	E9	Living sIPN	0	0.452868
P_Bacteroidetes	sample180	E9	Living sIPN	4	0.676134
P_Bacteroidetes	sample181	E9	Living sIPN	7	0.478586
P_Bacteroidetes	sample182	G10	Living non-IPN	0	0.393938
P_Bacteroidetes	sample183	G10	Living non-IPN	4	0.0010697
P_Bacteroidetes	sample184	G10	Living non-IPN	7	0.402959
P_Bacteroidetes	sample199	G1	Living non-IPN	0	0.49499
P_Bacteroidetes	sample200	G1	Living non-IPN	4	0.433094
P_Bacteroidetes	sample201	G2	Living non-IPN	14	0.375064
P_Bacteroidetes	sample202	G2	Living non-IPN	4	0.652059
P_Bacteroidetes	sample203	G2	Living non-IPN	7	0.544862
P_Bacteroidetes	sample204	G3	Living non-IPN	0	0.406691
P_Bacteroidetes	sample205	G3	Living non-IPN	14	0.410794
P_Bacteroidetes	sample206	G3	Living non-IPN	7	0.499323
P_Bacteroidetes	sample207	G4	Living non-IPN	14	0.319165
P_Bacteroidetes	sample208	G5	Living non-IPN	0	0.378301
P_Bacteroidetes	sample209	G6	Living non-IPN	0	0.365329
P_Bacteroidetes	sample210	G6	Living non-IPN	4	0
P_Bacteroidetes	sample211	G7	Living non-IPN	4	0.723413
P_Bacteroidetes	sample212	G7	Living non-IPN	7	0.64686
P_Bacteroidetes	sample213	G8	Living non-IPN	0	0.340512
P_Bacteroidetes	sample214	G9	Living non-IPN	14	0.284855
P_Bacteroidetes	sample215	G9	Living non-IPN	4	0.00184582
P_Bacteroidetes	sample216	I10	Pure Bla	4	0.349252
P_Bacteroidetes	sample226	I1	Pure Bla	14	0.292811
P_Bacteroidetes	sample227	I2	Pure Bla	0	0.324865
P_Bacteroidetes	sample228	I2	Pure Bla	14	0.320348
P_Bacteroidetes	sample229	I2	Pure Bla	4	0.00775555
P_Bacteroidetes	sample230	I4	Pure Bla	0	0.274437
P_Bacteroidetes	sample231	I4	Pure Bla	4	0.00201629
P_Bacteroidetes	sample232	I5	Pure Bla	0	0.287964
P_Bacteroidetes	sample233	I5	Pure Bla	14	0.32817
P_Bacteroidetes	sample234	I5	Pure Bla	4	0.449677
P_Bacteroidetes	sample235	I5	Pure Bla	7	0.124216
P_Bacteroidetes	sample236	I6	Pure Bla	14	0.195964
P_Bacteroidetes	sample237	I6	Pure Bla	4	0.756329
P_Bacteroidetes	sample238	I7	Pure Bla	0	0.463811
P_Bacteroidetes	sample239	I7	Pure Bla	4	0.680124
P_Bacteroidetes	sample240	I8	Pure Bla	14	0.357087
P_Bacteroidetes	sample241	I8	Pure Bla	7	0.648291
P_Bacteroidetes	sample242	I9	Pure Bla	0	0.424637
P_Bacteroidetes	sample243	I9	Pure Bla	14	0.361642
P_Cyanobacteria	sample242	I9	Pure Bla	0	0.00510084
P_Cyanobacteria	sample243	I9	Pure Bla	14	0.00131822
P_Cyanobacteria	sample241	I8	Pure Bla	7	0
P_Cyanobacteria	sample183	G10	Living non-IPN	4	0.00548561
P_Cyanobacteria	sample184	G10	Living non-IPN	7	0
P_Cyanobacteria	sample199	G1	Living non-IPN	0	0.00259327
P_Cyanobacteria	sample200	G1	Living non-IPN	4	0
P_Cyanobacteria	sample201	G2	Living non-IPN	14	0
P_Cyanobacteria	sample202	G2	Living non-IPN	4	0
P_Cyanobacteria	sample203	G2	Living non-IPN	7	0
P_Cyanobacteria	sample204	G3	Living non-IPN	0	0.00180685
P_Cyanobacteria	sample205	G3	Living non-IPN	14	0
P_Cyanobacteria	sample206	G3	Living non-IPN	7	0
P_Cyanobacteria	sample207	G4	Living non-IPN	14	0
P_Cyanobacteria	sample208	G5	Living non-IPN	0	0
P_Cyanobacteria	sample209	G6	Living non-IPN	0	0.00261726
P_Cyanobacteria	sample210	G6	Living non-IPN	4	0
P_Cyanobacteria	sample211	G7	Living non-IPN	4	0
P_Cyanobacteria	sample212	G7	Living non-IPN	7	0
P_Cyanobacteria	sample213	G8	Living non-IPN	0	0.0187408
P_Cyanobacteria	sample214	G9	Living non-IPN	14	0.00836699
P_Cyanobacteria	sample215	G9	Living non-IPN	4	0
P_Cyanobacteria	sample216	I10	Pure Bla	4	0
P_Cyanobacteria	sample226	I1	Pure Bla	14	0
P_Cyanobacteria	sample227	I2	Pure Bla	0	0.00291545
P_Cyanobacteria	sample228	I2	Pure Bla	14	0
P_Cyanobacteria	sample229	I2	Pure Bla	4	0
P_Cyanobacteria	sample230	I4	Pure Bla	0	0.0060215
P_Cyanobacteria	sample231	I4	Pure Bla	4	0
P_Cyanobacteria	sample232	I5	Pure Bla	0	0.00115347
P_Cyanobacteria	sample233	I5	Pure Bla	14	0
P_Cyanobacteria	sample234	I5	Pure Bla	4	0
P_Cyanobacteria	sample235	I5	Pure Bla	7	0
P_Cyanobacteria	sample236	I6	Pure Bla	14	0
P_Cyanobacteria	sample237	I6	Pure Bla	4	0
P_Cyanobacteria	sample238	I7	Pure Bla	0	0
P_Cyanobacteria	sample239	I7	Pure Bla	4	0
P_Cyanobacteria	sample240	I8	Pure Bla	14	0.00146904
P_Cyanobacteria	sample177	E8	Living sIPN	14	0
P_Cyanobacteria	sample178	E8	Living sIPN	7	0.00612452
P_Cyanobacteria	sample179	E9	Living sIPN	0	0
P_Cyanobacteria	sample180	E9	Living sIPN	4	0.00264885
P_Cyanobacteria	sample181	E9	Living sIPN	7	0
P_Cyanobacteria	sample182	G10	Living non-IPN	0	0
P_Cyanobacteria	sample1	A10	No capsules	0	0.00591201
P_Cyanobacteria	sample2	A10	No capsules	14	0
P_Cyanobacteria	sample3	A2	No capsules	0	0.00181025
P_Cyanobacteria	sample4	A2	No capsules	4	0
P_Cyanobacteria	sample5	A3	No capsules	0	0
P_Cyanobacteria	sample6	A3	No capsules	14	0
P_Cyanobacteria	sample7	A3	No capsules	4	0
P_Cyanobacteria	sample8	A4	No capsules	14	0
P_Cyanobacteria	sample9	A4	No capsules	7	0
P_Cyanobacteria	sample10	A5	No capsules	4	0
P_Cyanobacteria	sample11	A5	No capsules	7	0
P_Cyanobacteria	sample12	A6	No capsules	14	0
P_Cyanobacteria	sample13	A6	No capsules	4	0
P_Cyanobacteria	sample14	A6	No capsules	7	0
P_Cyanobacteria	sample15	A7	No capsules	0	0.00145349
P_Cyanobacteria	sample16	A7	No capsules	4	0.0583076
P_Cyanobacteria	sample17	A8	No capsules	0	0.00766849
P_Cyanobacteria	sample18	A8	No capsules	4	0
P_Cyanobacteria	sample19	A8	No capsules	7	0
P_Cyanobacteria	sample20	A9	No capsules	14	0
P_Cyanobacteria	sample39	E1	Living sIPN	0	0.00251702
P_Cyanobacteria	sample40	E1	Living sIPN	14	0
P_Cyanobacteria	sample41	E2	Living sIPN	0	0.0174818
P_Cyanobacteria	sample42	E2	Living sIPN	14	0
P_Cyanobacteria	sample43	E2	Living sIPN	7	0
P_Cyanobacteria	sample44	E3	Living sIPN	14	0
P_Cyanobacteria	sample45	E4	Living sIPN	4	0.00464179
P_Cyanobacteria	sample46	E5	Living sIPN	14	0
P_Cyanobacteria	sample47	E5	Living sIPN	4	0.0231124
P_Cyanobacteria	sample48	E5	Living sIPN	7	0
P_Cyanobacteria	sample49	E6	Living sIPN	14	0.00167985
P_Cyanobacteria	sample50	E6	Living sIPN	4	0.0204907
P_Cyanobacteria	sample51	E7	Living sIPN	0	0.00135553
P_Cyanobacteria	sample52	E7	Living sIPN	4	0.137016
P_Cyanobacteria	sample53	E8	Living sIPN	0	0
P_Cyanobacteria	sample54	E8	Living sIPN	4	0.018378
P_Cyanobacteria	sample55	E9	Living sIPN	14	0
P_Cyanobacteria	sample56	G10	Living non-IPN	14	0
P_Cyanobacteria	sample71	G1	Living non-IPN	14	0
P_Cyanobacteria	sample72	G1	Living non-IPN	7	0
P_Cyanobacteria	sample73	G2	Living non-IPN	0	0.00856742
P_Cyanobacteria	sample74	G3	Living non-IPN	4	0.00673603
P_Cyanobacteria	sample75	G4	Living non-IPN	0	0
P_Cyanobacteria	sample76	G4	Living non-IPN	4	0
P_Cyanobacteria	sample77	G4	Living non-IPN	7	0.00176563
P_Cyanobacteria	sample78	G5	Living non-IPN	14	0
P_Cyanobacteria	sample79	G5	Living non-IPN	4	0
P_Cyanobacteria	sample80	G5	Living non-IPN	7	0
P_Cyanobacteria	sample81	G6	Living non-IPN	14	0
P_Cyanobacteria	sample82	G6	Living non-IPN	7	0
P_Cyanobacteria	sample83	G7	Living non-IPN	0	0.0165188
P_Cyanobacteria	sample84	G7	Living non-IPN	14	0.00795051
P_Cyanobacteria	sample85	G8	Living non-IPN	14	0
P_Cyanobacteria	sample86	G8	Living non-IPN	4	0.0366355
P_Cyanobacteria	sample87	G8	Living non-IPN	7	0.0039722
P_Cyanobacteria	sample88	G9	Living non-IPN	0	0.00373843
P_Cyanobacteria	sample89	G9	Living non-IPN	7	0.0044681
P_Cyanobacteria	sample90	I10	Pure Bla	0	0.0113706
P_Cyanobacteria	sample91	I10	Pure Bla	14	0.0209351
P_Cyanobacteria	sample92	I10	Pure Bla	7	0.00406684
P_Cyanobacteria	sample103	I1	Pure Bla	0	0.00134271
P_Cyanobacteria	sample104	I1	Pure Bla	4	0
P_Cyanobacteria	sample105	I1	Pure Bla	7	0
P_Cyanobacteria	sample106	I2	Pure Bla	7	0
P_Cyanobacteria	sample107	I3	Pure Bla	0	0.0023553
P_Cyanobacteria	sample108	I3	Pure Bla	14	0.00121325
P_Cyanobacteria	sample109	I3	Pure Bla	4	0
P_Cyanobacteria	sample110	I3	Pure Bla	7	0
P_Cyanobacteria	sample111	I4	Pure Bla	14	0
P_Cyanobacteria	sample112	I4	Pure Bla	7	0
P_Cyanobacteria	sample113	I6	Pure Bla	0	0.00146733
P_Cyanobacteria	sample114	I6	Pure Bla	7	0
P_Cyanobacteria	sample115	I7	Pure Bla	14	0.00618146
P_Cyanobacteria	sample116	I7	Pure Bla	7	0
P_Cyanobacteria	sample117	I8	Pure Bla	0	0.0161834
P_Cyanobacteria	sample118	I8	Pure Bla	4	0
P_Cyanobacteria	sample119	I9	Pure Bla	4	0
P_Cyanobacteria	sample120	I9	Pure Bla	7	0
P_Cyanobacteria	sample121	A10	No capsules	4	0
P_Cyanobacteria	sample122	A10	No capsules	7	0
P_Cyanobacteria	sample123	A1	No capsules	0	0.00258299
P_Cyanobacteria	sample124	A1	No capsules	14	0
P_Cyanobacteria	sample125	A1	No capsules	4	0
P_Cyanobacteria	sample126	A1	No capsules	7	0
P_Cyanobacteria	sample127	A2	No capsules	14	0
P_Cyanobacteria	sample128	A2	No capsules	7	0
P_Cyanobacteria	sample129	A3	No capsules	7	0
P_Cyanobacteria	sample130	A4	No capsules	0	0.00265041
P_Cyanobacteria	sample131	A4	No capsules	4	0
P_Cyanobacteria	sample132	A5	No capsules	0	0.0153136
P_Cyanobacteria	sample133	A5	No capsules	14	0
P_Cyanobacteria	sample134	A6	No capsules	0	0.00499712
P_Cyanobacteria	sample135	A7	No capsules	14	0
P_Cyanobacteria	sample136	A7	No capsules	7	0
P_Cyanobacteria	sample137	A8	No capsules	14	0
P_Cyanobacteria	sample138	A9	No capsules	0	0.00151403
P_Cyanobacteria	sample139	A9	No capsules	4	0.0111617
P_Cyanobacteria	sample140	A9	No capsules	7	0
P_Cyanobacteria	sample141	E10	Living sIPN	0	0.00115706
P_Cyanobacteria	sample142	E10	Living sIPN	14	0
P_Cyanobacteria	sample143	E10	Living sIPN	4	0.0445312
P_Cyanobacteria	sample144	E10	Living sIPN	7	0
P_Cyanobacteria	sample163	E1	Living sIPN	4	0.0314268
P_Cyanobacteria	sample164	E1	Living sIPN	7	0.00658316
P_Cyanobacteria	sample165	E2	Living sIPN	4	0
P_Cyanobacteria	sample166	E3	Living sIPN	0	0.0118946
P_Cyanobacteria	sample167	E3	Living sIPN	4	0.0438984
P_Cyanobacteria	sample168	E3	Living sIPN	7	0.00647277
P_Cyanobacteria	sample169	E4	Living sIPN	0	0
P_Cyanobacteria	sample170	E4	Living sIPN	14	0.00211969
P_Cyanobacteria	sample171	E4	Living sIPN	7	0.00139412
P_Cyanobacteria	sample172	E5	Living sIPN	0	0
P_Cyanobacteria	sample173	E6	Living sIPN	0	0.0144179
P_Cyanobacteria	sample174	E6	Living sIPN	7	0.0026738
P_Cyanobacteria	sample175	E7	Living sIPN	14	0
P_Cyanobacteria	sample176	E7	Living sIPN	7	0.00232039
P_Firmicutes	sample1	A10	No capsules	0	0.723546
P_Firmicutes	sample2	A10	No capsules	14	0.783998
P_Firmicutes	sample3	A2	No capsules	0	0.650948
P_Firmicutes	sample4	A2	No capsules	4	0.300345
P_Firmicutes	sample5	A3	No capsules	0	0.719558
P_Firmicutes	sample6	A3	No capsules	14	0.811234
P_Firmicutes	sample7	A3	No capsules	4	0.998145
P_Firmicutes	sample8	A4	No capsules	14	0.837159
P_Firmicutes	sample9	A4	No capsules	7	0.635793
P_Firmicutes	sample10	A5	No capsules	4	0.994446
P_Firmicutes	sample11	A5	No capsules	7	0.688038
P_Firmicutes	sample12	A6	No capsules	14	0.748984
P_Firmicutes	sample13	A6	No capsules	4	0.443354
P_Firmicutes	sample14	A6	No capsules	7	0.347194
P_Firmicutes	sample15	A7	No capsules	0	0.726774
P_Firmicutes	sample16	A7	No capsules	4	0.537168
P_Firmicutes	sample17	A8	No capsules	0	0.621796
P_Firmicutes	sample18	A8	No capsules	4	0.945453
P_Firmicutes	sample19	A8	No capsules	7	0.476263
P_Firmicutes	sample20	A9	No capsules	14	0.423352
P_Firmicutes	sample39	E1	Living sIPN	0	0.623277
P_Firmicutes	sample40	E1	Living sIPN	14	0.679983
P_Firmicutes	sample41	E2	Living sIPN	0	0.607867
P_Firmicutes	sample42	E2	Living sIPN	14	0.545594
P_Firmicutes	sample43	E2	Living sIPN	7	0.431715
P_Firmicutes	sample44	E3	Living sIPN	14	0.73445
P_Firmicutes	sample45	E4	Living sIPN	4	0.593595
P_Firmicutes	sample46	E5	Living sIPN	14	0.753563
P_Firmicutes	sample47	E5	Living sIPN	4	0.601566
P_Firmicutes	sample48	E5	Living sIPN	7	0.819778
P_Firmicutes	sample49	E6	Living sIPN	14	0.711371
P_Firmicutes	sample50	E6	Living sIPN	4	0.415432
P_Firmicutes	sample51	E7	Living sIPN	0	0.625814
P_Firmicutes	sample52	E7	Living sIPN	4	0.372084
P_Firmicutes	sample53	E8	Living sIPN	0	0.630292
P_Firmicutes	sample54	E8	Living sIPN	4	0.487569
P_Firmicutes	sample55	E9	Living sIPN	14	0.525121
P_Firmicutes	sample56	G10	Living non-IPN	14	0.333535
P_Firmicutes	sample71	G1	Living non-IPN	14	0.666732
P_Firmicutes	sample72	G1	Living non-IPN	7	0.247631
P_Firmicutes	sample73	G2	Living non-IPN	0	0.703006
P_Firmicutes	sample74	G3	Living non-IPN	4	0.719332
P_Firmicutes	sample75	G4	Living non-IPN	0	0.51408
P_Firmicutes	sample76	G4	Living non-IPN	4	0.255179
P_Firmicutes	sample77	G4	Living non-IPN	7	0.523524
P_Firmicutes	sample78	G5	Living non-IPN	14	0.748006
P_Firmicutes	sample79	G5	Living non-IPN	4	0.986033
P_Firmicutes	sample80	G5	Living non-IPN	7	0.454846
P_Firmicutes	sample81	G6	Living non-IPN	14	0.709614
P_Firmicutes	sample82	G6	Living non-IPN	7	0.518087
P_Firmicutes	sample83	G7	Living non-IPN	0	0.651492
P_Firmicutes	sample84	G7	Living non-IPN	14	0.677865
P_Firmicutes	sample85	G8	Living non-IPN	14	0.775504
P_Firmicutes	sample86	G8	Living non-IPN	4	0.244332
P_Firmicutes	sample87	G8	Living non-IPN	7	0.686927
P_Firmicutes	sample88	G9	Living non-IPN	0	0.61515
P_Firmicutes	sample89	G9	Living non-IPN	7	0.279256
P_Firmicutes	sample90	I10	Pure Bla	0	0.634518
P_Firmicutes	sample91	I10	Pure Bla	14	0.759535
P_Firmicutes	sample92	I10	Pure Bla	7	0.134123
P_Firmicutes	sample103	I1	Pure Bla	0	0.726437
P_Firmicutes	sample104	I1	Pure Bla	4	0.2554
P_Firmicutes	sample105	I1	Pure Bla	7	0.372031
P_Firmicutes	sample106	I2	Pure Bla	7	0.437857
P_Firmicutes	sample107	I3	Pure Bla	0	0.674056
P_Firmicutes	sample108	I3	Pure Bla	14	0.675837
P_Firmicutes	sample109	I3	Pure Bla	4	0.574264
P_Firmicutes	sample110	I3	Pure Bla	7	0.227316
P_Firmicutes	sample111	I4	Pure Bla	14	0.708978
P_Firmicutes	sample112	I4	Pure Bla	7	0.315125
P_Firmicutes	sample113	I6	Pure Bla	0	0.592888
P_Firmicutes	sample114	I6	Pure Bla	7	0.253635
P_Firmicutes	sample115	I7	Pure Bla	14	0.747985
P_Firmicutes	sample116	I7	Pure Bla	7	0.187966
P_Firmicutes	sample117	I8	Pure Bla	0	0.469645
P_Firmicutes	sample118	I8	Pure Bla	4	0.0913989
P_Firmicutes	sample119	I9	Pure Bla	4	0.988637
P_Firmicutes	sample120	I9	Pure Bla	7	0.299351
P_Firmicutes	sample121	A10	No capsules	4	0.44681
P_Firmicutes	sample122	A10	No capsules	7	0.557979
P_Firmicutes	sample123	A1	No capsules	0	0.736858
P_Firmicutes	sample124	A1	No capsules	14	0.801337
P_Firmicutes	sample125	A1	No capsules	4	0.99806
P_Firmicutes	sample126	A1	No capsules	7	0.418476
P_Firmicutes	sample127	A2	No capsules	14	0.716172
P_Firmicutes	sample128	A2	No capsules	7	0.414915
P_Firmicutes	sample129	A3	No capsules	7	0.558482
P_Firmicutes	sample130	A4	No capsules	0	0.669494
P_Firmicutes	sample131	A4	No capsules	4	0.988803
P_Firmicutes	sample132	A5	No capsules	0	0.579236
P_Firmicutes	sample133	A5	No capsules	14	0.863439
P_Firmicutes	sample134	A6	No capsules	0	0.591841
P_Firmicutes	sample135	A7	No capsules	14	0.775132
P_Firmicutes	sample136	A7	No capsules	7	0.4683
P_Firmicutes	sample137	A8	No capsules	14	0.672492
P_Firmicutes	sample138	A9	No capsules	0	0.697788
P_Firmicutes	sample139	A9	No capsules	4	0.868828
P_Firmicutes	sample140	A9	No capsules	7	0.610582
P_Firmicutes	sample141	E10	Living sIPN	0	0.401857
P_Firmicutes	sample142	E10	Living sIPN	14	0.798817
P_Firmicutes	sample143	E10	Living sIPN	4	0.472862
P_Firmicutes	sample144	E10	Living sIPN	7	0.766845
P_Firmicutes	sample163	E1	Living sIPN	4	0.364465
P_Firmicutes	sample164	E1	Living sIPN	7	0.620594
P_Firmicutes	sample165	E2	Living sIPN	4	0.47163
P_Firmicutes	sample166	E3	Living sIPN	0	0.618258
P_Firmicutes	sample167	E3	Living sIPN	4	0.377213
P_Firmicutes	sample168	E3	Living sIPN	7	0.753258
P_Firmicutes	sample169	E4	Living sIPN	0	0.775053
P_Firmicutes	sample170	E4	Living sIPN	14	0.817445
P_Firmicutes	sample171	E4	Living sIPN	7	0.765194
P_Firmicutes	sample172	E5	Living sIPN	0	0.725
P_Firmicutes	sample173	E6	Living sIPN	0	0.643084
P_Firmicutes	sample174	E6	Living sIPN	7	0.694693
P_Firmicutes	sample175	E7	Living sIPN	14	0.741807
P_Firmicutes	sample176	E7	Living sIPN	7	0.544668
P_Firmicutes	sample177	E8	Living sIPN	14	0.81886
P_Firmicutes	sample178	E8	Living sIPN	7	0.633096
P_Firmicutes	sample179	E9	Living sIPN	0	0.544572
P_Firmicutes	sample180	E9	Living sIPN	4	0.315831
P_Firmicutes	sample181	E9	Living sIPN	7	0.517679
P_Firmicutes	sample182	G10	Living non-IPN	0	0.606062
P_Firmicutes	sample183	G10	Living non-IPN	4	0.176308
P_Firmicutes	sample184	G10	Living non-IPN	7	0.479158
P_Firmicutes	sample199	G1	Living non-IPN	0	0.499794
P_Firmicutes	sample200	G1	Living non-IPN	4	0.258282
P_Firmicutes	sample201	G2	Living non-IPN	14	0.612825
P_Firmicutes	sample202	G2	Living non-IPN	4	0.197536
P_Firmicutes	sample203	G2	Living non-IPN	7	0.294956
P_Firmicutes	sample204	G3	Living non-IPN	0	0.579697
P_Firmicutes	sample205	G3	Living non-IPN	14	0.585333
P_Firmicutes	sample206	G3	Living non-IPN	7	0.372834
P_Firmicutes	sample207	G4	Living non-IPN	14	0.611636
P_Firmicutes	sample208	G5	Living non-IPN	0	0.618995
P_Firmicutes	sample209	G6	Living non-IPN	0	0.62779
P_Firmicutes	sample210	G6	Living non-IPN	4	0.996644
P_Firmicutes	sample211	G7	Living non-IPN	4	0.0987347
P_Firmicutes	sample212	G7	Living non-IPN	7	0.332657
P_Firmicutes	sample213	G8	Living non-IPN	0	0.638129
P_Firmicutes	sample214	G9	Living non-IPN	14	0.686906
P_Firmicutes	sample215	G9	Living non-IPN	4	0.00952769
P_Firmicutes	sample216	I10	Pure Bla	4	0.143075
P_Firmicutes	sample226	I1	Pure Bla	14	0.612019
P_Firmicutes	sample227	I2	Pure Bla	0	0.662254
P_Firmicutes	sample228	I2	Pure Bla	14	0.57276
P_Firmicutes	sample229	I2	Pure Bla	4	0.931625
P_Firmicutes	sample230	I4	Pure Bla	0	0.714323
P_Firmicutes	sample231	I4	Pure Bla	4	0.327157
P_Firmicutes	sample232	I5	Pure Bla	0	0.696638
P_Firmicutes	sample233	I5	Pure Bla	14	0.564975
P_Firmicutes	sample234	I5	Pure Bla	4	0.105137
P_Firmicutes	sample235	I5	Pure Bla	7	0.635699
P_Firmicutes	sample236	I6	Pure Bla	14	0.789672
P_Firmicutes	sample237	I6	Pure Bla	4	0.00809519
P_Firmicutes	sample238	I7	Pure Bla	0	0.532957
P_Firmicutes	sample239	I7	Pure Bla	4	0.166364
P_Firmicutes	sample240	I8	Pure Bla	14	0.484534
P_Firmicutes	sample241	I8	Pure Bla	7	0.169945
P_Firmicutes	sample242	I9	Pure Bla	0	0.562802
P_Firmicutes	sample243	I9	Pure Bla	14	0.600774
P_Proteobacteria	sample52	E7	Living sIPN	4	0.00436821
P_Proteobacteria	sample53	E8	Living sIPN	0	0.00109731
P_Proteobacteria	sample54	E8	Living sIPN	4	0.00442266
P_Proteobacteria	sample55	E9	Living sIPN	14	0
P_Proteobacteria	sample74	G3	Living non-IPN	4	0.0429145
P_Proteobacteria	sample75	G4	Living non-IPN	0	0
P_Proteobacteria	sample76	G4	Living non-IPN	4	0.264758
P_Proteobacteria	sample77	G4	Living non-IPN	7	0.117781
P_Proteobacteria	sample78	G5	Living non-IPN	14	0.0823571
P_Proteobacteria	sample79	G5	Living non-IPN	4	0.00913043
P_Proteobacteria	sample80	G5	Living non-IPN	7	0.0707605
P_Proteobacteria	sample81	G6	Living non-IPN	14	0.0664234
P_Proteobacteria	sample82	G6	Living non-IPN	7	0.0798564
P_Proteobacteria	sample83	G7	Living non-IPN	0	0.00224034
P_Proteobacteria	sample84	G7	Living non-IPN	14	0.00193164
P_Proteobacteria	sample85	G8	Living non-IPN	14	0.00377834
P_Proteobacteria	sample86	G8	Living non-IPN	4	0.0233548
P_Proteobacteria	sample87	G8	Living non-IPN	7	0.00116829
P_Proteobacteria	sample88	G9	Living non-IPN	0	0
P_Proteobacteria	sample89	G9	Living non-IPN	7	0.0974157
P_Proteobacteria	sample90	I10	Pure Bla	0	0.00440899
P_Proteobacteria	sample91	I10	Pure Bla	14	0.00662175
P_Proteobacteria	sample92	I10	Pure Bla	7	0.131467
P_Proteobacteria	sample103	I1	Pure Bla	0	0.00741411
P_Proteobacteria	sample104	I1	Pure Bla	4	0.742999
P_Proteobacteria	sample105	I1	Pure Bla	7	0.073954
P_Proteobacteria	sample106	I2	Pure Bla	7	0.104469
P_Proteobacteria	sample107	I3	Pure Bla	0	0.00512277
P_Proteobacteria	sample108	I3	Pure Bla	14	0.0035551
P_Proteobacteria	sample109	I3	Pure Bla	4	0.400799
P_Proteobacteria	sample110	I3	Pure Bla	7	0.149364
P_Proteobacteria	sample111	I4	Pure Bla	14	0.106976
P_Proteobacteria	sample112	I4	Pure Bla	7	0.0997844
P_Proteobacteria	sample113	I6	Pure Bla	0	0.00650229
P_Proteobacteria	sample114	I6	Pure Bla	7	0.0324591
P_Proteobacteria	sample115	I7	Pure Bla	14	0.00515596
P_Proteobacteria	sample116	I7	Pure Bla	7	0.0624536
P_Proteobacteria	sample117	I8	Pure Bla	0	0
P_Proteobacteria	sample118	I8	Pure Bla	4	0
P_Proteobacteria	sample119	I9	Pure Bla	4	0.0033628
P_Proteobacteria	sample56	G10	Living non-IPN	14	0.22631
P_Proteobacteria	sample71	G1	Living non-IPN	14	0.00811542
P_Proteobacteria	sample72	G1	Living non-IPN	7	0.0337493
P_Proteobacteria	sample73	G2	Living non-IPN	0	0
P_Proteobacteria	sample1	A10	No capsules	0	0.00171058
P_Proteobacteria	sample2	A10	No capsules	14	0.00391266
P_Proteobacteria	sample3	A2	No capsules	0	0
P_Proteobacteria	sample4	A2	No capsules	4	0.695125
P_Proteobacteria	sample5	A3	No capsules	0	0.00132743
P_Proteobacteria	sample6	A3	No capsules	14	0.0019941
P_Proteobacteria	sample7	A3	No capsules	4	0.00185513
P_Proteobacteria	sample8	A4	No capsules	14	0.0017001
P_Proteobacteria	sample9	A4	No capsules	7	0.0710192
P_Proteobacteria	sample10	A5	No capsules	4	0.00555448
P_Proteobacteria	sample11	A5	No capsules	7	0.19373
P_Proteobacteria	sample12	A6	No capsules	14	0.00481226
P_Proteobacteria	sample13	A6	No capsules	4	0.506368
P_Proteobacteria	sample14	A6	No capsules	7	0.0670038
P_Proteobacteria	sample15	A7	No capsules	0	0.00175012
P_Proteobacteria	sample16	A7	No capsules	4	0.248322
P_Proteobacteria	sample17	A8	No capsules	0	0.00235953
P_Proteobacteria	sample18	A8	No capsules	4	0.0115025
P_Proteobacteria	sample19	A8	No capsules	7	0.104091
P_Proteobacteria	sample20	A9	No capsules	14	0.125963
P_Proteobacteria	sample39	E1	Living sIPN	0	0
P_Proteobacteria	sample40	E1	Living sIPN	14	0.00229185
P_Proteobacteria	sample41	E2	Living sIPN	0	0.004773
P_Proteobacteria	sample42	E2	Living sIPN	14	0.103499
P_Proteobacteria	sample43	E2	Living sIPN	7	0.163004
P_Proteobacteria	sample44	E3	Living sIPN	14	0.00293945
P_Proteobacteria	sample45	E4	Living sIPN	4	0.00662696
P_Proteobacteria	sample46	E5	Living sIPN	14	0.00285051
P_Proteobacteria	sample47	E5	Living sIPN	4	0.00935016
P_Proteobacteria	sample48	E5	Living sIPN	7	0.00125829
P_Proteobacteria	sample49	E6	Living sIPN	14	0
P_Proteobacteria	sample50	E6	Living sIPN	4	0.014524
P_Proteobacteria	sample51	E7	Living sIPN	0	0
P_Proteobacteria	sample238	I7	Pure Bla	0	0
P_Proteobacteria	sample239	I7	Pure Bla	4	0.153511
P_Proteobacteria	sample240	I8	Pure Bla	14	0.0497533
P_Proteobacteria	sample241	I8	Pure Bla	7	0.181764
P_Proteobacteria	sample242	I9	Pure Bla	0	0.00518929
P_Proteobacteria	sample243	I9	Pure Bla	14	0.0079374
P_Proteobacteria	sample122	A10	No capsules	7	0.0947755
P_Proteobacteria	sample123	A1	No capsules	0	0
P_Proteobacteria	sample124	A1	No capsules	14	0.00535547
P_Proteobacteria	sample125	A1	No capsules	4	0.00194035
P_Proteobacteria	sample126	A1	No capsules	7	0.101057
P_Proteobacteria	sample127	A2	No capsules	14	0
P_Proteobacteria	sample128	A2	No capsules	7	0.0694551
P_Proteobacteria	sample129	A3	No capsules	7	0.153041
P_Proteobacteria	sample130	A4	No capsules	0	0.00161969
P_Proteobacteria	sample131	A4	No capsules	4	0.00701181
P_Proteobacteria	sample132	A5	No capsules	0	0.00299928
P_Proteobacteria	sample133	A5	No capsules	14	0.00746076
P_Proteobacteria	sample134	A6	No capsules	0	0.00133257
P_Proteobacteria	sample135	A7	No capsules	14	0.00455001
P_Proteobacteria	sample136	A7	No capsules	7	0.098507
P_Proteobacteria	sample137	A8	No capsules	14	0.00977932
P_Proteobacteria	sample138	A9	No capsules	0	0.00142497
P_Proteobacteria	sample139	A9	No capsules	4	0.0383883
P_Proteobacteria	sample140	A9	No capsules	7	0.12044
P_Proteobacteria	sample141	E10	Living sIPN	0	0
P_Proteobacteria	sample142	E10	Living sIPN	14	0
P_Proteobacteria	sample143	E10	Living sIPN	4	0.00455853
P_Proteobacteria	sample144	E10	Living sIPN	7	0.00272575
P_Proteobacteria	sample163	E1	Living sIPN	4	0.0120565
P_Proteobacteria	sample164	E1	Living sIPN	7	0.00116516
P_Proteobacteria	sample165	E2	Living sIPN	4	0.219042
P_Proteobacteria	sample166	E3	Living sIPN	0	0
P_Proteobacteria	sample167	E3	Living sIPN	4	0.00396226
P_Proteobacteria	sample168	E3	Living sIPN	7	0.00296309
P_Proteobacteria	sample169	E4	Living sIPN	0	0
P_Proteobacteria	sample170	E4	Living sIPN	14	0
P_Proteobacteria	sample171	E4	Living sIPN	7	0.00189838
P_Proteobacteria	sample172	E5	Living sIPN	0	0
P_Proteobacteria	sample173	E6	Living sIPN	0	0.00110907
P_Proteobacteria	sample174	E6	Living sIPN	7	0.00113346
P_Proteobacteria	sample175	E7	Living sIPN	14	0
P_Proteobacteria	sample176	E7	Living sIPN	7	0.00294511
P_Proteobacteria	sample177	E8	Living sIPN	14	0.00231812
P_Proteobacteria	sample120	I9	Pure Bla	7	0.202443
P_Proteobacteria	sample121	A10	No capsules	4	0.550463
P_Proteobacteria	sample180	E9	Living sIPN	4	0.00217794
P_Proteobacteria	sample181	E9	Living sIPN	7	0.00136102
P_Proteobacteria	sample182	G10	Living non-IPN	0	0
P_Proteobacteria	sample183	G10	Living non-IPN	4	0.795277
P_Proteobacteria	sample184	G10	Living non-IPN	7	0.117883
P_Proteobacteria	sample199	G1	Living non-IPN	0	0
P_Proteobacteria	sample200	G1	Living non-IPN	4	0.248344
P_Proteobacteria	sample201	G2	Living non-IPN	14	0.00891174
P_Proteobacteria	sample202	G2	Living non-IPN	4	0
P_Proteobacteria	sample203	G2	Living non-IPN	7	0.160182
P_Proteobacteria	sample204	G3	Living non-IPN	0	0.00135514
P_Proteobacteria	sample205	G3	Living non-IPN	14	0.00387301
P_Proteobacteria	sample206	G3	Living non-IPN	7	0.127843
P_Proteobacteria	sample207	G4	Living non-IPN	14	0.0691989
P_Proteobacteria	sample208	G5	Living non-IPN	0	0
P_Proteobacteria	sample209	G6	Living non-IPN	0	0
P_Proteobacteria	sample210	G6	Living non-IPN	4	0.00335643
P_Proteobacteria	sample211	G7	Living non-IPN	4	0.177852
P_Proteobacteria	sample212	G7	Living non-IPN	7	0.0204826
P_Proteobacteria	sample213	G8	Living non-IPN	0	0.00147102
P_Proteobacteria	sample214	G9	Living non-IPN	14	0.00583946
P_Proteobacteria	sample215	G9	Living non-IPN	4	0.988626
P_Proteobacteria	sample216	I10	Pure Bla	4	0.456707
P_Proteobacteria	sample226	I1	Pure Bla	14	0.0951699
P_Proteobacteria	sample227	I2	Pure Bla	0	0.00309395
P_Proteobacteria	sample228	I2	Pure Bla	14	0.106892
P_Proteobacteria	sample229	I2	Pure Bla	4	0.00416552
P_Proteobacteria	sample230	I4	Pure Bla	0	0.00272401
P_Proteobacteria	sample231	I4	Pure Bla	4	0.668974
P_Proteobacteria	sample232	I5	Pure Bla	0	0.00556549
P_Proteobacteria	sample233	I5	Pure Bla	14	0.106854
P_Proteobacteria	sample234	I5	Pure Bla	4	0.398443
P_Proteobacteria	sample235	I5	Pure Bla	7	0.238223
P_Proteobacteria	sample236	I6	Pure Bla	14	0.00495092
P_Proteobacteria	sample237	I6	Pure Bla	4	0.233837
P_Proteobacteria	sample179	E9	Living sIPN	0	0
P_Proteobacteria	sample178	E8	Living sIPN	7	0.00612452
P_Tenericutes	sample1	A10	No capsules	0	0.00426145
P_Tenericutes	sample2	A10	No capsules	14	0.00161109
P_Tenericutes	sample3	A2	No capsules	0	0
P_Tenericutes	sample4	A2	No capsules	4	0.00453004
P_Tenericutes	sample5	A3	No capsules	0	0
P_Tenericutes	sample6	A3	No capsules	14	0.00233113
P_Tenericutes	sample7	A3	No capsules	4	0
P_Tenericutes	sample8	A4	No capsules	14	0.00164343
P_Tenericutes	sample9	A4	No capsules	7	0
P_Tenericutes	sample10	A5	No capsules	4	0
P_Tenericutes	sample11	A5	No capsules	7	0
P_Tenericutes	sample12	A6	No capsules	14	0
P_Tenericutes	sample13	A6	No capsules	4	0.0486374
P_Tenericutes	sample14	A6	No capsules	7	0
P_Tenericutes	sample15	A7	No capsules	0	0
P_Tenericutes	sample16	A7	No capsules	4	0.0262203
P_Tenericutes	sample17	A8	No capsules	0	0.00256599
P_Tenericutes	sample18	A8	No capsules	4	0
P_Tenericutes	sample19	A8	No capsules	7	0
P_Tenericutes	sample20	A9	No capsules	14	0
P_Tenericutes	sample39	E1	Living sIPN	0	0.00108689
P_Tenericutes	sample40	E1	Living sIPN	14	0
P_Tenericutes	sample41	E2	Living sIPN	0	0
P_Tenericutes	sample42	E2	Living sIPN	14	0
P_Tenericutes	sample43	E2	Living sIPN	7	0
P_Tenericutes	sample44	E3	Living sIPN	14	0
P_Tenericutes	sample45	E4	Living sIPN	4	0
P_Tenericutes	sample46	E5	Living sIPN	14	0
P_Tenericutes	sample47	E5	Living sIPN	4	0
P_Tenericutes	sample48	E5	Living sIPN	7	0
P_Tenericutes	sample49	E6	Living sIPN	14	0
P_Tenericutes	sample50	E6	Living sIPN	4	0
P_Tenericutes	sample51	E7	Living sIPN	0	0
P_Tenericutes	sample52	E7	Living sIPN	4	0
P_Tenericutes	sample53	E8	Living sIPN	0	0
P_Tenericutes	sample54	E8	Living sIPN	4	0
P_Tenericutes	sample55	E9	Living sIPN	14	0
P_Tenericutes	sample56	G10	Living non-IPN	14	0
P_Tenericutes	sample71	G1	Living non-IPN	14	0.0185978
P_Tenericutes	sample72	G1	Living non-IPN	7	0
P_Tenericutes	sample73	G2	Living non-IPN	0	0
P_Tenericutes	sample74	G3	Living non-IPN	4	0.0135986
P_Tenericutes	sample75	G4	Living non-IPN	0	0.00553094
P_Tenericutes	sample76	G4	Living non-IPN	4	0.0462051
P_Tenericutes	sample77	G4	Living non-IPN	7	0
P_Tenericutes	sample78	G5	Living non-IPN	14	0
P_Tenericutes	sample79	G5	Living non-IPN	4	0.00483696
P_Tenericutes	sample80	G5	Living non-IPN	7	0
P_Tenericutes	sample81	G6	Living non-IPN	14	0
P_Tenericutes	sample82	G6	Living non-IPN	7	0
P_Tenericutes	sample83	G7	Living non-IPN	0	0
P_Tenericutes	sample84	G7	Living non-IPN	14	0.00755858
P_Tenericutes	sample85	G8	Living non-IPN	14	0
P_Tenericutes	sample86	G8	Living non-IPN	4	0
P_Tenericutes	sample87	G8	Living non-IPN	7	0
P_Tenericutes	sample88	G9	Living non-IPN	0	0.00281866
P_Tenericutes	sample89	G9	Living non-IPN	7	0
P_Tenericutes	sample90	I10	Pure Bla	0	0
P_Tenericutes	sample91	I10	Pure Bla	14	0.00231328
P_Tenericutes	sample92	I10	Pure Bla	7	0
P_Tenericutes	sample103	I1	Pure Bla	0	0
P_Tenericutes	sample104	I1	Pure Bla	4	0.001601
P_Tenericutes	sample105	I1	Pure Bla	7	0
P_Tenericutes	sample106	I2	Pure Bla	7	0
P_Tenericutes	sample107	I3	Pure Bla	0	0
P_Tenericutes	sample108	I3	Pure Bla	14	0
P_Tenericutes	sample109	I3	Pure Bla	4	0.0186817
P_Tenericutes	sample110	I3	Pure Bla	7	0
P_Tenericutes	sample111	I4	Pure Bla	14	0
P_Tenericutes	sample112	I4	Pure Bla	7	0
P_Tenericutes	sample113	I6	Pure Bla	0	0.00112208
P_Tenericutes	sample114	I6	Pure Bla	7	0
P_Tenericutes	sample115	I7	Pure Bla	14	0
P_Tenericutes	sample116	I7	Pure Bla	7	0
P_Tenericutes	sample117	I8	Pure Bla	0	0.00926035
P_Tenericutes	sample118	I8	Pure Bla	4	0.0128538
P_Tenericutes	sample119	I9	Pure Bla	4	0.00677984
P_Tenericutes	sample120	I9	Pure Bla	7	0
P_Tenericutes	sample121	A10	No capsules	4	0.00272697
P_Tenericutes	sample122	A10	No capsules	7	0
P_Tenericutes	sample123	A1	No capsules	0	0
P_Tenericutes	sample124	A1	No capsules	14	0.00198351
P_Tenericutes	sample125	A1	No capsules	4	0
P_Tenericutes	sample126	A1	No capsules	7	0
P_Tenericutes	sample127	A2	No capsules	14	0.0107368
P_Tenericutes	sample128	A2	No capsules	7	0
P_Tenericutes	sample129	A3	No capsules	7	0
P_Tenericutes	sample130	A4	No capsules	0	0
P_Tenericutes	sample131	A4	No capsules	4	0.00418491
P_Tenericutes	sample132	A5	No capsules	0	0.00470079
P_Tenericutes	sample133	A5	No capsules	14	0.00364429
P_Tenericutes	sample134	A6	No capsules	0	0.00199885
P_Tenericutes	sample135	A7	No capsules	14	0
P_Tenericutes	sample136	A7	No capsules	7	0
P_Tenericutes	sample137	A8	No capsules	14	0.00316474
P_Tenericutes	sample138	A9	No capsules	0	0.00115778
P_Tenericutes	sample139	A9	No capsules	4	0.00614329
P_Tenericutes	sample140	A9	No capsules	7	0
P_Tenericutes	sample141	E10	Living sIPN	0	0
P_Tenericutes	sample142	E10	Living sIPN	14	0
P_Tenericutes	sample143	E10	Living sIPN	4	0
P_Tenericutes	sample144	E10	Living sIPN	7	0
P_Tenericutes	sample163	E1	Living sIPN	4	0.00214274
P_Tenericutes	sample164	E1	Living sIPN	7	0.00203903
P_Tenericutes	sample165	E2	Living sIPN	4	0.262576
P_Tenericutes	sample166	E3	Living sIPN	0	0
P_Tenericutes	sample167	E3	Living sIPN	4	0
P_Tenericutes	sample168	E3	Living sIPN	7	0.00175484
P_Tenericutes	sample169	E4	Living sIPN	0	0
P_Tenericutes	sample170	E4	Living sIPN	14	0
P_Tenericutes	sample171	E4	Living sIPN	7	0
P_Tenericutes	sample172	E5	Living sIPN	0	0
P_Tenericutes	sample173	E6	Living sIPN	0	0
P_Tenericutes	sample174	E6	Living sIPN	7	0
P_Tenericutes	sample175	E7	Living sIPN	14	0
P_Tenericutes	sample176	E7	Living sIPN	7	0
P_Tenericutes	sample177	E8	Living sIPN	14	0
P_Tenericutes	sample178	E8	Living sIPN	7	0
P_Tenericutes	sample179	E9	Living sIPN	0	0
P_Tenericutes	sample180	E9	Living sIPN	4	0.00138329
P_Tenericutes	sample181	E9	Living sIPN	7	0
P_Tenericutes	sample182	G10	Living non-IPN	0	0
P_Tenericutes	sample183	G10	Living non-IPN	4	0.0218602
P_Tenericutes	sample184	G10	Living non-IPN	7	0
P_Tenericutes	sample199	G1	Living non-IPN	0	0
P_Tenericutes	sample200	G1	Living non-IPN	4	0.0602802
P_Tenericutes	sample201	G2	Living non-IPN	14	0.00319909
P_Tenericutes	sample202	G2	Living non-IPN	4	0.150406
P_Tenericutes	sample203	G2	Living non-IPN	7	0
P_Tenericutes	sample204	G3	Living non-IPN	0	0.00520975
P_Tenericutes	sample205	G3	Living non-IPN	14	0
P_Tenericutes	sample206	G3	Living non-IPN	7	0
P_Tenericutes	sample207	G4	Living non-IPN	14	0
P_Tenericutes	sample208	G5	Living non-IPN	0	0
P_Tenericutes	sample209	G6	Living non-IPN	0	0
P_Tenericutes	sample210	G6	Living non-IPN	4	0
P_Tenericutes	sample211	G7	Living non-IPN	4	0
P_Tenericutes	sample212	G7	Living non-IPN	7	0
P_Tenericutes	sample213	G8	Living non-IPN	0	0
P_Tenericutes	sample214	G9	Living non-IPN	14	0.00110398
P_Tenericutes	sample215	G9	Living non-IPN	4	0
P_Tenericutes	sample216	I10	Pure Bla	4	0.050966
P_Tenericutes	sample226	I1	Pure Bla	14	0
P_Tenericutes	sample227	I2	Pure Bla	0	0.00544416
P_Tenericutes	sample228	I2	Pure Bla	14	0
P_Tenericutes	sample229	I2	Pure Bla	4	0.0564538
P_Tenericutes	sample230	I4	Pure Bla	0	0.00249462
P_Tenericutes	sample231	I4	Pure Bla	4	0.00185281
P_Tenericutes	sample232	I5	Pure Bla	0	0.00155718
P_Tenericutes	sample233	I5	Pure Bla	14	0
P_Tenericutes	sample234	I5	Pure Bla	4	0.0467427
P_Tenericutes	sample235	I5	Pure Bla	7	0
P_Tenericutes	sample236	I6	Pure Bla	14	0.00115138
P_Tenericutes	sample237	I6	Pure Bla	4	0.00173856
P_Tenericutes	sample238	I7	Pure Bla	0	0
P_Tenericutes	sample239	I7	Pure Bla	4	0
P_Tenericutes	sample240	I8	Pure Bla	14	0
P_Tenericutes	sample241	I8	Pure Bla	7	0
P_Tenericutes	sample242	I9	Pure Bla	0	0
P_Tenericutes	sample243	I9	Pure Bla	14	0

## Sheet: Supplementary figure 3a
Bla concentration (μM)	Abs(490nm)
0.285	0.058
0.114	0.0226
0.057	0.0109
0.0285	0.0056
0.01425	0.0016
0	0

## Sheet: Supplementary figure 3b
Time/Hours	0	6	12	24	30	36	48
sample-1	0	3.16518	5.93472	9.23	13.2542	11.276	11.276
sample-2	0	5.14342	6.72601	10.9145	14.2433	10.2868	13.452
sample-3	0	2.76954	9.0999	9.73551	10.8803	13.6499	10.4847
mean	0	3.69271	7.25354	9.96	12.7926	11.7376	11.7376
S.D.	0	1.27183	1.64721	0.864394	1.72837	1.72837	1.53659

## Sheet: Supplementary figure 3c
Time/Hours	0	6	12	24	30	36	48
sample-1	14.2222	3333.33	4933.33	5600	203333	20000	10666.7	Note: calculated by dividing the total cell nubmer by the number of the capsules
sample-2	14.2222	3000	8666.67	4266.67	206667	20000	5000
sample-3	11.1111	2666.67	6566.67	3333.33	149167	29166.7	14333.3
mean	13.1852	3000	6722.22	4400	186389	23055.6	10000
S.D.	1.7962	333.333	1871.52	1139.2	32278.4	5292.38	4702.25

## Sheet: Supplementary figure 8a
Time/Hours	Chitosan	non-IPN	IPN	chitosan+cells		Chitosan	non-IPN	IPN	chitosan+cells
	mean					error
0	1	1	1	1		0.0372537	0.0250146	0.031502	0.0476746
6	1.0166	1.40452	1.84336	1.10678		0.0119355	0.0696717	0.0601973	0.0219252
12	0.969878	1.81818	2.79526	1.5309		0.0145679	0.0586293	0.150241	0.023652
20	0.990011	2.13236	3.78144	2.26274		0.0428142	0.099823	0.213821	0.0614575
24	0.898385	2.04391	3.94045	1.87825		0.0263499	0.10621	0.242633	0.111733

[truncated: 15 more sheets: Supplementary figure 8b, Supplementary figure 8c, Supplementary figure 9b, Supplementary figure 10a, Supplementary figure 10b, Supplementary figure 10c, Supplementary figure 11a, Supplementary figure 11b, Supplementary figure 11c, Supplementary figure 12a, Supplementary figure 12b, Supplementary figure 13, Supplementary figure 14, Supplementary figure 17, Uncropped gel]
